# Supplementary material for: Consistency in self-reported age at first sex and marriage among adolescents and young adults in Northwestern Tanzania: insights from repeated responses
Source: Front Reprod Health. 2025 Jun 12;7:1488604. doi: 10.3389/frph.2025.1488604 (PMC12198193; doi:10.3389/frph.2025.1488604)
Supplement: Supplementary file 6 [file Table6.xlsx]

## Sheet: Data
residence_status	education_status	everpreg	hiv_status	sex	eversex	age_1stsex	evermarr	age_1stmarriage	intvw_date	dob	age	ID
0	0		negative	0	1	18	1	22	1994-08-12	1955-06-15	40	1
0	0		negative	0	1		1		1999-06-30	1955-06-15	44	1
0	0		negative	0	1	20	1	20	2003-09-30	1955-06-15	48	1
0	0		negative	0	1	15	1	20	2007-01-31	1955-06-15	51	1
0	0			0	1	15	1	54	2010-03-24	1955-06-15	54	1
0	1	has been pregnant	negative	1	1	17	1	18	1994-08-12	1965-06-15	30	6
0	1	has been pregnant	negative	1	1		1		1999-06-30	1965-06-15	34	6
0	0	has been pregnant	negative	1	1	18	1	18	2003-09-30	1965-06-15	38	6
0	0	has been pregnant	negative	1	1	18	1	19	2007-01-31	1965-06-15	42	6
0	0	has been pregnant	negative	1	0		1	48	2012-12-10	1965-06-15	48	6
0	1			0	1	15	1	20	2010-03-22		23	11
0	1		negative	0	1	18	1	20	2012-12-10		26	11
0	1		negative	0	0		0		2003-10-03	1988-06-15	15	13
0	2		negative	0	1	14	1	26	2015-12-07	1988-05-04	27	13
0	1		negative	0	0		0		2007-01-31	1990-09-29	16	15
0	1			0	0		0		2010-03-12	1990-09-29	19	15
0	1		negative	0	0		0		2007-01-31	1992-11-12	15	17
0	2			0	0		0		2010-04-08	1992-11-28	17	17
0	2		negative	0	0		0		2012-12-07	1992-12-14	20	17
0	1	has been pregnant	negative	1	1	18	0		2012-12-10	1994-09-05	18	20
0	1	never pregnant	negative	1	0		0		2013-01-18	1997-03-26	16	21
0	0		negative	0	1		1		1999-06-30	1948-06-15	51	22
0	0	has been pregnant	negative	1	1	18	1	18	1994-09-09	1960-06-15	34	23
0	0	has been pregnant	negative	1	1	36	1		1996-08-23	1960-06-01	36	23
0	0	has been pregnant	negative	1	1		1		1999-06-30	1950-06-15	49	23
0	1		negative	0	1	23	0		1996-08-28	1974-03-15	23	26
0	1		negative	0	1		1		1999-06-30	1973-06-15	26	26
0	1		negative	0	1	21	1	23	2003-09-30	1974-06-15	29	26
0	1		negative	0	1	10	1	25	2013-01-30	1972-07-08	40	26
0	1	never pregnant	negative	1	1	17	0		1994-08-09	1976-05-15	18	30
0	1	has been pregnant	negative	1	1	20	1		1996-08-19	1976-06-01	20	30
0	1		negative	0	1	17	0		1996-08-23	1980-04-15	17	32
0	1		negative	0	1		0		1999-06-30	1980-05-15	19	32
0	1		negative	0	0		0		2003-10-14	1986-04-17	17	34
0	1	has been pregnant	negative	1	1		1		1999-06-30	1980-10-15	18	35
0	1	has been pregnant	negative	1	1	17	1	17	2003-09-30	1980-10-15	23	35
0	1	has been pregnant	negative	1	1	18	1	18	2012-12-11	1980-10-15	32	35
0	1		negative	0	1	18	1	20	2003-09-30	1945-06-15	58	38
0				0	1	18	1	20	2010-04-08	1945-06-15	64	38
0	0	has been pregnant	negative	1	1	15	1	16	1994-08-09	1953-06-15	41	40
0	0	has been pregnant	negative	1	1	43	1		1996-08-27	1953-06-01	43	40
0	0	has been pregnant	negative	1	1		1		1999-06-30	1953-06-15	46	40
0	0	has been pregnant	negative	1	1	15	1	21	1994-08-09	1968-10-15	24	43
0	1	has been pregnant	negative	1	1	30	1		1996-08-16	1967-06-01	30	43
0	1		negative	0	1	18	0		1994-08-12	1976-02-15	18	45
0	0		negative	0	0		0		1996-08-16	1976-06-01	20	45
0	1		negative	0	1	15	0		2007-01-31	1976-02-05	30	45
0	1		negative	0	1	16	0		2003-09-30	1984-06-15	19	48
0	1	never pregnant	negative	1	0		0		1994-08-09	1979-02-15	15	49
0	1	never pregnant	negative	1	0		0		1996-08-23	1979-06-01	16	49
0	1	never pregnant	negative	1	1		1		1999-06-30	1980-06-15	19	49
0	1	has been pregnant	negative	1	1	19	1	19	2012-12-12		19	52
0	1		negative	0	1	19	0		1994-08-09	1976-06-15	19	53
0	1		negative	0	1		1		1999-06-30	1980-06-15	19	54
0	0		negative	0	1	18	1	20	2003-09-30	1980-06-15	23	54
0	1		negative	0	1	17	0		1994-08-09	1976-06-15	19	56
0	0		negative	0	1	16	1	20	2003-09-30	1976-06-15	27	56
0	0	has been pregnant	negative	1	1	42	1		1996-08-22	1955-06-01	42	58
0	0		negative	0	1	10	0		2015-11-20		20	59
0	0	has been pregnant	negative	1	1	17	1	17	2003-10-02	1984-06-15	19	60
0	0	has been pregnant		1	1	16	1	17	2010-03-24	1984-06-15	26	60
0	0	has been pregnant	negative	1	1	17	1	17	2012-12-14	1984-06-15	28	60
0	1	has been pregnant	negative	1	1	15	1	16	2007-01-31	1989-03-02	17	63
0	1	has been pregnant		1	1	19	1	19	2010-03-24		21	64
0	1	has been pregnant	negative	1	1	19	1	19	2012-12-11		22	64
0	0	has been pregnant	negative	1	1	34	1	24	1994-08-09	1959-01-15	34	66
0	0	has been pregnant	negative	1	1	38	1		1996-08-15	1958-06-01	38	66
0	0	has been pregnant	negative	1	1		1		1999-06-30	1960-01-15	39	66
0	1		negative	0	1	15	0		2004-03-12	1984-09-30	19	69
0	1		negative	0	1	14	0		2007-01-31	1990-10-03	16	70
0	2			0	1	15	0		2010-03-25	1990-10-03	19	70
0	1	has been pregnant	negative	1	1	20	0		2013-01-21		30	72
0	1		negative	0	0		0		2007-01-31		16	73
0	1	has been pregnant	negative	1	1		1		1999-06-30	1964-06-15	35	74
0	1	has been pregnant	negative	1	1	15	1	16	2003-10-14	1966-10-26	37	74
0	0	has been pregnant	negative	1	1	15	1	15	2007-01-31	1965-08-20 12:00:00	40	74
0	1	has been pregnant		1	1	45	1	45	2010-03-26	1965-08-20 12:00:00	45	74
0	1	has been pregnant	negative	1	1	16	1	16	2012-12-10	1965-08-20 12:00:00	48	74
0	1		negative	0	1	20	0		2004-03-10	1982-06-15	22	79
0	1		negative	0	1	17	1	21	1994-08-12	1964-07-15	31	80
0	1		negative	0	1		1		1999-06-30	1964-06-15	35	80
0	1	has been pregnant	negative	1	1	16	1	16	1994-08-12	1970-06-15	23	82
0	1	has been pregnant	negative	1	1	26	1		1996-08-13	1970-06-01	26	82
0	1	has been pregnant	negative	1	1		1		1999-06-30	1970-06-15	29	82
0	1		negative	0	1	15	0		1994-08-12	1977-06-15	18	85
0	1		negative	0	1	20	1	27	1994-08-11	1957-06-15	37	86
0	1		negative	0	1	39	1		1996-08-19	1957-06-01	39	86
0	1		negative	0	1		1		1999-06-30	1957-06-15	42	86
0	1		negative	0			1	0	2003-09-30	1957-06-15	46	86
0	1		negative	0	1	49	1	49	2007-01-31	1957-06-11 12:00:00	49	86
0	0			0	1	52	1	25	2010-04-09	1957-06-11 12:00:00	52	86
0	1	has been pregnant	negative	1	1	14	1	17	1994-08-12	1966-06-15	28	92
0	0	has been pregnant	negative	1	1	30	1		1996-08-20	1966-06-01	30	92
0	0	has been pregnant	negative	1	1		1		1999-06-30	1966-06-15	33	92
0	0	has been pregnant	negative	1	1	15	1	15	2003-09-19	1966-06-15	37	92
0	0	has been pregnant	negative	1	1	15	1	15	2007-01-31	1966-06-11 12:00:00	40	92
0	0	has been pregnant		1	1	15	1	15	2010-03-22	1966-06-11 12:00:00	43	92
0	1		9	0	0		0		2003-10-03	1988-06-15	15	98
0	1		negative	0	0		0		2007-01-31	1988-07-26	18	98
0	1			0	1	19	1	20	2010-03-22	1988-07-26	21	98
0	1		negative	0	1	18	1	20	2015-11-19	1988-09-05	27	98
0	1	never pregnant	negative	1	1	14	0		2007-01-31	1991-06-05	16	102
0	1	has been pregnant	positive	1	1	16	1	21	2012-12-17	1991-06-05	21	102
0	2	has been pregnant	negative	1	1	17	1	17	2012-12-14	1995-05-01	17	104
0	0	has been pregnant		1	1	21	1	22	2010-03-22	1988-04-28	21	105
0	0	has been pregnant	negative	1	1	20	1	20	2003-10-01	1948-06-15	55	106
0	0		negative	1	1	58	1	58	2007-01-31	1948-06-15	58	106
0	0			1	1	61	1	20	2010-03-25	1948-06-15	61	106
0	1		negative	0	1	18	0		1994-08-15	1971-06-15	23	109
0	1		negative	0	1	25	1		1996-08-26	1971-06-01	25	109
0	1		negative	0	1		1		1999-06-30	1971-06-15	28	109
0	1		positive	0	1	16	0		1994-08-12	1973-06-15	21	112
0	1		positive	0	1	23	1		1996-08-26	1973-06-01	23	112
0	1	never pregnant	negative	1	1	17	0		1996-08-26	1980-06-01	17	114
0	1	has been pregnant	negative	1	1		1		1999-06-30	1980-06-15	19	114
0	1	has been pregnant	negative	1	1	15	0		2003-09-30	1988-06-15	15	116
0	1		negative	0	1	15	1	22	2003-09-30	1977-06-15	26	117
0	0		positive	0	1	17	1	21	2007-01-31	1977-06-15	29	117
0	1			0	1	14	0		2010-03-22		16	119
0	1	never pregnant	negative	1	1	20	1		1996-08-15	1977-06-01	20	120
0	0	has been pregnant	negative	1	1		1		1999-06-30	1977-06-15	22	120
0	0	has been pregnant	negative	1	1		1		1999-06-30	1975-06-15	24	122
0	1			0	1	14	0		2010-04-08		15	123
0	1	has been pregnant	negative	1	1	15	1	15	2003-09-30	1984-08-15	19	124
0	0	has been pregnant	negative	1	1	15	1	20	2007-01-31	1984-08-15	22	124
0	0		negative	0	1	16	1	19	1994-08-12	1955-06-15	39	126
0	0		negative	0	1	41	1		1996-08-19	1955-06-01	41	126
0	0		negative	0	1		1		1999-06-30	1955-06-15	44	126
0	0		negative	0			1	18	2003-09-30	1955-06-15	48	126
0	0		negative	0	1	51	1	51	2007-01-31	1955-06-11 12:00:00	51	126
0	0	has been pregnant	negative	1	1	38	1		1996-09-06	1959-06-01	38	131
0	1		negative	0	1	13	0		1994-08-12	1976-06-15	18	132
0	1		negative	0	1	20	0		1996-08-28	1976-05-15	20	132
0	1		negative	0	1	18	1	27	2003-09-30	1976-06-15	27	132
0	1		negative	0	0		0		1994-08-15	1978-12-15	16	135
0	1		negative	0	0		0		1996-08-23	1978-06-01	18	135
0	1		negative	0	1		1		1999-06-30	1978-06-15	21	135
0	0	never pregnant	negative	1	0		0		1996-09-12	1980-07-15	17	138
0	0	has been pregnant	negative	1	1		1		1999-06-30	1980-06-15	19	138
0	1	never pregnant	negative	1	0		0		1999-06-30	1983-06-15	16	140
0	1		negative	0	1	14	0		2003-10-03	1988-06-15	15	141
0	1		negative	0	0		0		2007-01-31	1988-12-11	18	141
0	1			0	1	21	0		2010-03-22	1988-12-02	21	141
0	1		negative	0	1	24	1	22	2012-12-11	1988-11-02	24	141
0	1		negative	0	1	13	0		2007-01-31	1991-11-01	15	145
0	1	has been pregnant	negative	1	1		1		1999-06-30	1979-06-15	20	146
0	0	has been pregnant	negative	1	1		1		1999-06-30	1967-06-15	32	147
0	1	never pregnant	negative	1	1	15	1	26	2003-09-30	1976-06-15	27	148
0	1	never pregnant	negative	1	1	19	1	21	2007-01-31	1976-06-15	28	148
0	1	has been pregnant	negative	1	1	18	1	18	2004-03-24	1974-06-15	29	150
0	0	has been pregnant	negative	1	1	23	1	23	2012-12-10		26	151
0	0	has been pregnant	negative	1	1	18	1	18	2015-12-17		29	151
0	0		negative	0	1	45	1		1996-08-27	1952-06-01	45	153
0	0	has been pregnant	negative	1	1	17	1	17	1994-08-12	1961-06-15	33	154
0	0	has been pregnant	negative	1	1	35	1		1996-08-27	1961-06-01	35	154
0	0	has been pregnant	negative	1	1		1		1999-06-30	1961-06-15	38	154
0	0	has been pregnant	negative	1	1	17	1	17	2003-10-03	1961-06-15	42	154
0	0	has been pregnant	negative	1	0		1	54	2012-12-14	1961-06-11 12:00:00	54	154
0	0	has been pregnant	negative	1	1	54	1	54	2015-11-17	1961-06-11 12:00:00	54	154
0	1		negative	0	1	11	0		1994-08-09	1975-12-15	19	160
0	1		negative	0	1	21	0		1996-08-27	1975-12-15	21	160
0	1		negative	0	1	12	0		2003-10-14	1975-05-09	28	160
0	1		negative	0	1	19	0		1996-08-28	1978-07-15	19	163
0	1		negative	0	0		0		1999-06-30	1983-06-15	16	164
0	1		negative	0	1	15	0		2003-10-01	1983-06-15	20	164
0	0	has been pregnant	negative	1	1	15	1	20	2007-01-31	1986-07-13	20	166
0	1	has been pregnant		1	1	18	1	20	2010-04-06	1986-07-13	23	166
0	1	never pregnant	negative	1	0		0		2003-10-03	1988-06-15	15	168
0	1		negative	1	0		0		2007-01-31	1988-06-15	18	168
0	1		negative	0	0		0		2007-01-31		15	170
0	2			0	0		0		2010-03-04		18	170
0	1	has been pregnant	negative	1	1	17	1	18	2007-01-31	1988-07-16	18	172
0	1	has been pregnant	negative	1	1	18	1	18	2015-11-20	1988-07-16	27	172
0	1	never pregnant	negative	1	1	16	0		2007-01-31		19	174
0	1			0	1	17	1	25	2010-03-29		30	175
0	1		negative	0	1	20	1	18	1994-08-09	1973-11-15	20	176
0	1		positive	0	1	23	1		1996-08-27	1973-11-15	23	176
0	1		positive	0	1		1		1999-06-30	1973-06-15	26	176
0	1		negative	0	1	14	1	19	2003-10-01	1973-07-15	30	176
0	0	has been pregnant	negative	1	1	16	1	16	1994-08-30	1974-06-15	21	180
0	0	never pregnant	negative	1	0		0		1994-08-10	1978-04-15	17	181
0	1		positive	0	1	31	1		1996-08-21	1966-06-01	31	182
0	1	has been pregnant	positive	1	1	27	1		1996-08-28	1969-06-01	27	183
0	0	has been pregnant	negative	1	1		1		1999-06-30	1962-06-15	37	184
0	0	has been pregnant	negative	1	1	20	1	20	2003-09-30	1962-06-15	41	184
0	1	has been pregnant		1	1	14	1	16	2010-04-06	1990-02-24	19	186
0	1	never pregnant		1	0		0		2010-03-19	1994-06-26	15	187
0	2	never pregnant	negative	1	1	15	0		2012-12-07	1996-12-23	15	187
0	2	never pregnant	negative	1	0		0		2015-11-13		15	189
0	1		negative	0	0		0		2003-09-30	1985-09-30	18	190
0	1		negative	0	0		0		2003-10-03	1988-06-15	15	191
0	1	has been pregnant		1	1	16	1	18	2010-03-26	1991-05-20	18	192
0	0		negative	0	1	17	1	24	2003-10-01	1970-06-15	33	193
0	0			0	1	40	1	16	2010-04-08	1970-06-15	40	193
0	1	has been pregnant	negative	1	1	13	1	15	2003-09-30	1978-06-15	25	195
0	1	has been pregnant	negative	1	1	16	1	16	2007-01-31	1978-06-05	28	195
0	1	has been pregnant	negative	1	1	13	1	13	2012-12-11	1978-05-05	34	195
0	1		negative	0	0		0		2013-01-14		16	198
0	1		negative	0	1	18	1	20	2003-10-14	1978-12-24	25	199
0	1		negative	0	1	22	1	25	2003-09-30	1973-06-15	30	200
0	1		negative	0	1	21	1	22	2007-01-31	1973-06-15	33	200
0	1	has been pregnant	negative	1	1	15	1	15	2003-09-30	1975-06-15	28	202
0	1	never pregnant	negative	1	1	13	0		2003-09-30	1985-06-15	18	203
0	1		negative	0	1	18	1	25	2003-10-01	1975-06-15	28	204
0	1		negative	0	1	18	1	24	2007-01-31	1975-06-15	31	204
0	1	has been pregnant	negative	1	1	15	1	18	2003-09-30	1970-06-15	33	206
0	1	has been pregnant	negative	1	1	15	1	18	2007-01-31	1980-07-25	26	206
0	1			0	1	20	1	18	2010-03-26		31	208
0	0	has been pregnant	negative	1	1	19	1	20	2007-01-31		26	209
0	0	has been pregnant		1	1	18	1	18	2010-03-22		29	209
0	1			0	1	15	0		2010-03-23		25	211
0	1	has been pregnant		1	1	16	1	19	2010-03-23		19	212
0	1		negative	0	1	16	1	24	2007-01-31		35	213
0	1	has been pregnant	negative	1	1	19	1	20	2007-01-31		38	214
0	1	has been pregnant		1	1	41	1	17	2010-03-22		41	214
0	0		negative	0	1	17	1	17	2007-01-31		35	216
0	1			0	1	25	1	25	2010-04-09		38	216
0	1			0	1	14	0		2010-03-05		17	218
0	1		negative	0	1	16	1	23	2007-01-31		30	219
0	1		negative	0	1	19	1	28	2007-01-31		35	220
0	1			0	1	18	1	20	2010-03-25		38	220
0	1		negative	0	1	41	1	41	2012-12-10		41	220
0	0	has been pregnant	negative	1	1	18	1	19	2007-01-31	1981-02-12	25	223
0	0	has been pregnant		1			1	18	2010-03-25	1981-11-25	28	223
0	0	has been pregnant	negative	1	1	15	1	16	2012-12-10	1981-07-05	31	223
0	1	has been pregnant	negative	1	1	18	1	19	2007-01-31	1987-12-17	19	226
0	1	has been pregnant		1	1	17	1	18	2010-03-23	1987-11-07	21	226
0	2	has been pregnant	negative	1	1	33	1	22	2012-12-10	1979-07-29	33	228
0	0		negative	0	0		0		2015-11-19		16	229
0	1		negative	0	1	18	0		2015-11-19		18	230
0	1			0	1	18	1	32	2010-03-31		32	231
0	0			0	1	18	1	18	2010-03-25		23	232
0	1	has been pregnant		1	1	16	1	16	2010-03-24	1990-07-28	19	233
0	0	has been pregnant		1	1	20	1	21	2010-03-04		40	234
0	1	has been pregnant	negative	1	1	16	1	16	2012-12-11		20	235
0	0	has been pregnant	negative	1	1	15	1	15	2012-12-12		27	236
0	2			0	1	17	1	27	2015-11-16	1973-07-17	42	237
0	0	has been pregnant	negative	1	1	16	1	16	2015-12-07		53	238
0	2	has been pregnant	negative	1	1	18	1	18	2015-11-09	1989-11-16	26	239
0	1	has been pregnant	negative	1	1	15	1	18	1994-08-10	1965-09-15	28	240
0	1	has been pregnant	negative	1	1	32	1		1996-08-23	1964-06-01	32	240
0	1		negative	0	0		0		1994-08-10	1976-06-15	17	242
0	1		negative	0	1	20	1		1996-08-13	1976-06-01	20	242
0	0	has been pregnant	negative	1	1	15	1	15	1994-08-10	1950-06-15	45	244
0	1		negative	0	1	15	1	20	1994-08-10	1955-06-15	39	245
0	0		negative	0	1	41	1		1996-08-27	1955-06-15	41	245
0	0	has been pregnant	negative	1	1	40	1		1996-08-27	1957-06-01	40	247
0	1		negative	0	1	17	1	26	1994-08-10	1964-12-15	31	248
0	1	has been pregnant	negative	1	1	18	1	18	1994-08-10	1972-06-15	22	249
0	1	has been pregnant	negative	1	1	24	1		1996-08-29	1972-09-15	24	249
0	1		negative	0	1	18	0		1994-08-10	1974-12-15	20	251
0	1			0	1	18	1	23	1994-08-10	1957-06-15	37	252
0	1		negative	0	1	39	1		1996-09-10	1957-03-15	39	252
0	1		negative	0	1		1		1999-06-30	1957-12-15	42	252
0	1		negative	0	1	16	1	19	2003-09-30	1959-12-03	44	252
0	2		negative	0	1	15	1	21	2007-01-31	1958-05-04 16:00:01	48	252
0	2			0	1	15	1	18	2010-03-22	1959-10-03	50	252
0	1		negative	0	1	58	1	19	2015-11-10	1957-10-03	58	252
0	1	has been pregnant	negative	1	1	18	1	20	1994-08-10	1967-08-15	27	259
0	1	has been pregnant	negative	1	1	29	1		1996-08-27	1967-08-15	29	259
0	1	has been pregnant	negative	1	1		1		1999-06-30	1967-06-15	32	259
0	1	has been pregnant	negative	1	1	18	1	20	2007-01-31	1967-06-16	39	259
0	1	has been pregnant		1	1	18	1	20	2010-03-22	1967-07-09 19:12:04	42	259
0	1	has been pregnant	negative	1	1	20	1	20	2012-12-07	1967-07-09 19:12:04	45	259
0	1	has been pregnant	negative	1	1	20	1	20	2015-11-17	1967-06-16	48	259
0	2		negative	0	0		0		2007-01-31	1989-08-21	17	266
0	2			0	0		0		2010-04-08	1989-08-21	20	266
0	2		negative	0	1	22	0		2012-12-13	1989-08-21	23	266
0	2		negative	0	1	23	1	25	2015-12-07	1989-08-21	26	266
0	1		negative	1	0		0		2007-01-31	1991-04-01	15	270
0	1	has been pregnant	negative	1	1	15	0		1994-08-10	1972-06-15	23	271
0	2		negative	0	1	18	0		2012-12-11	1994-05-29	18	272
0	1		negative	0	0		0		2003-10-03	1987-09-30	16	273
0	1	has been pregnant	negative	1	1	16	1	19	2012-12-07		81	274
0	1		negative	0	1	16	1	23	1994-08-10	1968-01-15	27	275
0	1		negative	0	1	38	1	38	2007-01-31	1968-01-15	38	275
0	1			0	1	14	1	29	2010-04-06	1968-01-15	42	275
0	1	has been pregnant	negative	1	1	19	1	19	1994-08-15	1972-06-15	23	278
0	2	never pregnant	negative	1	1	21	1	23	1994-08-12	1969-11-15	24	279
0	2	has been pregnant	negative	1	1	27	1		1996-08-13	1969-11-15	27	279
0	2	has been pregnant	negative	1	1		1		1999-06-30	1970-11-15	28	279
0	1	has been pregnant	negative	1	1	18	1	18	2003-10-01	1942-06-30	61	282
0	0	has been pregnant	negative	1	1	22	1	22	2007-01-31	1942-06-30	64	282
0	1			1	1	18	1	20	2010-03-26	1942-06-30	67	282
0	1	has been pregnant	negative	1	1	20	1	20	2012-12-07	1942-06-30	70	282
0	1		negative	0	1	18	0		1994-08-10	1973-01-15	21	286
0	1		negative	0	1	23	0		1996-08-27	1973-01-15	23	286
0	1		negative	0	1	20	1	28	2003-10-01	1973-06-15	30	286
1	1		negative	0	1	17	1	25	2007-01-31	1973-02-13 06:00:00	35	286
0	1			0	1	15	1	28	2010-04-10	1972-12-12	38	286
0	1		negative	0	1	20	0		1994-08-12	1973-02-15	21	291
0	1		negative	0	1	23	0		1996-08-27	1973-02-15	23	291
0	1		negative	0	1		0		1999-06-30	1972-06-15	27	291
0	1		negative	0	1	20	1	30	2003-10-01	1973-06-15	30	291
0	1		negative	0	1	16	0		1994-08-10	1975-06-15	19	295
0	1		negative	0	1	20	1		1996-09-11	1976-08-15	20	295
0	2	never pregnant	negative	1	1	17	0		1994-08-12	1975-11-15	20	297
0	1		negative	0	1	17	0		1994-08-10	1976-02-15	19	298
0	1	never pregnant	negative	1	0		0		1999-06-30	1984-06-15	15	299
0	2	never pregnant	negative	1	1	17	1	21	2007-01-31	1984-05-12	22	299
0	1	has been pregnant		1	1	19	1	21	2010-03-17	1984-05-12	25	299
0	2	has been pregnant	negative	1	1	19	1	27	2013-01-17	1984-05-12	29	299
0	1		negative	0	0		0		2004-03-10	1988-04-15	15	303
0	2			0	1	16	0		2010-04-09	1988-04-05	22	303
0	2		negative	0	1	15	0		2012-12-07	1988-04-05	24	303
0	2		negative	0	1	22	1	26	2015-11-19	1988-04-05	27	303
1	2		negative	0	1	14	0		2007-01-31	1990-03-23	17	307
0	2			0	1	14	0		2010-04-09	1990-03-23	19	307
0	1		negative	0	1	24	0		1996-08-14	1973-06-15	24	309
0	2		negative	0	1	19	0		2004-03-12	1973-06-12	30	309
0	0	has been pregnant	negative	1	1		0		1999-06-30	1975-06-15	24	311
0	1	has been pregnant	negative	1	1		1		1999-06-30	1971-10-15	28	312
0	2		negative	0	1	17	0		2015-11-16	1993-11-02	22	313
0	1	has been pregnant	negative	1	1	16	1	26	2003-10-01	1977-01-15	26	314
0	1	has been pregnant	negative	1	1	18	1	18	2007-01-31	1977-01-15	30	314
0	1		negative	0	1	18	0		2003-10-01	1976-02-15	27	316
0	1	has been pregnant	negative	1	1	16	1	21	2007-01-31		22	317
0	1	has been pregnant		1	1	16	1	22	2010-03-23		22	318
0	2	has been pregnant	negative	1	1	19	0		2012-12-10	1990-05-05	21	319
0	2	has been pregnant	negative	1	1	19	1	20	2015-11-19	1994-02-08	21	320
0	1		negative	0	1	16	1	23	1994-08-10	1964-08-15	31	321
0	1	never pregnant	negative	1	1	19	1	21	1994-08-12	1973-03-15	22	322
0	1		negative	0	1	19	1	29	1994-08-10	1960-06-15	34	323
0	1		negative	0	1	36	0		1996-09-11	1960-06-01	36	323
0	1		negative	0	1		1		1999-06-30	1960-06-15	39	323
0	1		negative	0	1	17	1	30	2003-10-01	1960-06-15	43	323
0	1			0	1	49	1	49	2010-03-24	1960-06-11 12:00:00	49	323
0	1		negative	0	1	55	1	55	2015-11-18	1960-06-11 12:00:00	55	323
0	1	has been pregnant	positive	1	1	13	1	15	1994-08-10	1966-06-15	29	329
0	1	never pregnant	positive	1	1		1		1999-06-30	1966-06-15	33	330
0	0	never pregnant	negative	1	1	17	1	19	2003-10-01	1968-06-15	35	330
0	0	never pregnant	positive	1	1	16	1	19	2007-01-31	1967-06-15 12:00:00	40	330
0	1		positive	0	1		0		1999-06-30	1974-06-15	25	333
0	1		negative	0	1	22	1	30	2007-01-31	1974-06-15	32	333
0	1			0	0		0		2010-04-08	1994-03-05	16	335
0	1		negative	0	1	15	1	24	2003-09-30	1930-06-15	73	336
0	1		negative	0	1	20	1	25	2007-01-31	1930-07-27	76	336
0	1			0	1	15	1	20	2010-03-02	1931-07-07	79	336
0	1		negative	0	1	20	1	20	2012-12-07	1931-07-31	81	336
0	1		negative	0	1	20	1	25	2015-11-17	1931-01-11	84	336
0	0	has been pregnant	negative	1	1		1		1999-06-30	1942-06-15	57	341
0	1		negative	0	1	20	0		1994-08-09	1970-06-15	25	342
0	1		negative	0	1	14	0		2003-09-30	1985-05-15	18	343
0	0	has been pregnant	negative	1	1	14	1	14	2003-10-01	1943-06-15	60	344
0	0		negative	1	1	63	1	63	2007-01-31	1943-06-15	63	344
0	1		negative	0	1	12	0		2003-10-03	1988-08-09	15	346
0	1	has been pregnant	negative	1	1		1		1999-06-30	1974-12-15	24	347
0	1	has been pregnant	negative	1	1	14	1	17	2007-01-31	1974-08-24	33	347
0	0			0	1	51	1	51	2010-03-25		51	349
0	0	has been pregnant	negative	1	1	20	1	20	2015-11-17		54	350
0	1		negative	0	1		0		1999-06-30	1983-06-15	16	351
0	1		negative	0	1		0		1999-06-30	1983-06-15	16	352
0	1		negative	0	1		0		1999-06-30	1983-06-15	16	353
0	1		negative	0	1		0		1999-06-30	1982-06-15	17	354
0	2		negative	0	1		1		1999-06-30	1960-06-15	39	355
0	1		negative	0	1	17	1	20	1994-08-12	1958-06-15	36	356
0	1		negative	0	1	38	1		1996-08-23	1958-06-01	38	356
0	1		negative	0	1		1		1999-06-30	1957-06-15	42	356
0	0	has been pregnant	negative	1	1	15	1	15	1994-08-12	1964-06-15	31	359
0	1		negative	0	1	19	1	20	1994-08-12	1970-04-15	24	360
0	1		negative	0	1	26	1		1996-08-27	1970-04-15	26	360
0	1		negative	0	1	20	1	30	2015-11-24	1961-04-14	54	360
0	2		negative	0	1	17	0		1994-08-12	1973-07-15	20	363
0	2		negative	0	1	22	0		1996-09-11	1973-12-15	22	363
0	2		negative	0	1		0		1999-06-30	1973-04-15	26	363
0	2		negative	0	1	20	0		2003-10-03	1973-08-24	30	363
1	2		negative	0	1	18	1	31	2007-01-31	1973-04-26	34	363
0	1	never pregnant	negative	1	0		0		1994-08-10	1978-06-15	16	368
0	1	has been pregnant	negative	1	1	18	1		1996-08-22	1978-06-15	18	368
0	1	has been pregnant	negative	1	1		1		1999-06-30	1978-06-15	21	368
0	1	never pregnant	negative	1	0		0		1996-08-23	1980-10-15	17	371
0	1	never pregnant	negative	1	1		0		1999-06-30	1983-06-15	16	372
0	1	has been pregnant		1	1	18	1	18	2010-03-24	1982-12-18	28	372
0	1		positive	0	1	15	0		2003-10-01	1986-06-15	17	374
0	1		negative	0	1	29	1	24	2015-11-13	1986-09-28	29	374
0	1		negative	0	1	14	0		2003-10-03	1988-01-15	16	376
0	1			0	1	14	0		2010-03-24	1988-05-02	22	376
0	1		negative	1	0		0		2007-01-31	1991-07-05	15	378
0	1		negative	0	1	16	0		1994-08-12	1976-06-15	18	379
0	1		negative	0	1	19	0		1996-08-27	1976-06-01	19	379
0	1		negative	0	1		1		1999-06-30	1977-06-15	22	381
0	0	has been pregnant	negative	1	1	21	1		1996-08-26	1976-06-01	21	382
0	0	has been pregnant	negative	1	1	36	1		1996-08-20	1961-06-01	36	383
0	0	has been pregnant	negative	1	1		1		1999-06-30	1961-06-15	38	383
0	0	has been pregnant	negative	1	1	15	1	15	2003-09-30	1961-09-30	42	383
0	0	has been pregnant	negative	1	1	19	1	19	2007-01-31	1961-07-16	45	383
0	0	has been pregnant	negative	1	1	16	1	16	2015-12-07	1961-07-16	53	383
0	0			0	0		0		2010-03-24		16	388
0	1			1	0		0		2010-03-19	1995-03-09	15	389
0	0		negative	0			1	0	2003-10-01	1927-06-15	76	390
0	1		negative	0	1		0		1999-06-30	1970-06-15	29	391
0	2		negative	0	0		0		2015-11-20		15	392
0	2	never pregnant	negative	1	0		0		2015-11-11	2000-06-05	15	393
0	1		negative	0	1	18	0		2003-10-01	1980-06-15	23	394
0	1		positive	0	1	16	0		2007-01-31	1980-06-15	25	394
0	1	has been pregnant	negative	1	1	16	1	16	2012-12-07		19	396
0	1		negative	0	1	16	1	23	1994-08-12	1969-10-15	26	397
0	1	has been pregnant	negative	1	1	17	1	19	1994-08-18	1973-06-15	22	398
0	1	has been pregnant	negative	1	1	18	1	19	1994-09-05	1971-05-15	23	399
0	0	has been pregnant	negative	1	1		1		1999-06-30	1976-06-15	23	400
0	1	has been pregnant	negative	1	1		1		1999-06-30	1958-06-15	41	401
1	2		negative	1	0		0		2007-01-31	1992-11-12	15	402
0	0	has been pregnant	negative	1			1	0	2003-10-01	1942-06-15	61	403
0	0		negative	1	1	64	1	64	2007-01-31	1942-06-15	64	403
0	1		negative	0	1	20	1	25	2003-10-01	1966-06-15	37	405
0	1		negative	0	1	20	1	30	2007-01-31	1966-06-15	40	405
0	1			0	1	15	1	30	2010-03-23	1966-06-15	43	405
0	1		negative	0	1	18	1	25	2012-12-07	1966-06-15	46	405
0	2		negative	0	1	15	0		2013-05-14	1991-10-10	21	409
0	1		negative	0	1	14	0		2015-11-23	1997-07-08	18	410
0	1	has been pregnant		1	1	39	1	39	2010-03-26		39	411
0	1	has been pregnant	negative	1	1	20	1	20	2003-10-02	1930-09-30	73	412
0	0	has been pregnant	negative	1	1	76	1	76	2007-01-31	1930-09-30	76	412
0	0			1	1	16	1	79	2010-03-22	1930-09-30	79	412
0	0		negative	0	1		1		1999-06-30	1949-06-15	50	415
0	0		negative	0	1	54	0		2003-10-01	1949-06-15	54	415
0	0		negative	0	1	57	1	57	2007-01-31	1949-06-15	57	415
0	1		negative	0	1	22	0		1996-08-22	1974-06-01	22	418
0	1		negative	0	1		1		1999-06-30	1974-02-15	25	418
0	1		negative	0	1	26	1	31	2007-01-31	1974-04-09	31	418
0	1	has been pregnant	negative	1			0		1996-08-22	1962-02-15	35	421
0	1	has been pregnant	negative	1	1		1		1999-06-30	1962-06-15	37	421
0	1	has been pregnant	negative	1	1	14	1	16	2003-10-01	1961-06-15	42	421
0	1	has been pregnant	positive	1	1	26	1		1996-08-14	1971-08-15	26	424
0	1	has been pregnant	positive	1	1		1		1999-06-30	1971-06-15	28	424
0	1	has been pregnant	negative	1	1	20	1	20	2003-10-03	1971-08-08	32	424
0	1		negative	0	0		0		1999-06-30	1982-06-15	17	427
0	1		negative	0	1	18	0		2003-10-01	1982-06-15	21	427
0	1	never pregnant	negative	1	0		0		1999-06-30	1984-06-15	15	429
0	2	never pregnant	negative	1	1	21	0		2007-01-31	1985-02-05	21	430
0	1		negative	0	1		0		1999-06-30	1980-02-15	19	431
0	1		negative	0	0		0		2007-01-31	1990-01-10	16	432
0	1	has been pregnant	negative	1	1	34	0		2007-01-31		34	433
0	0		positive	0	1	19	1	24	2003-09-30	1972-06-15	31	434
0	1			0	1	15	0		2010-04-08		16	435
0	1	has been pregnant	negative	1	1		1		1999-06-30	1978-06-15	21	436
0	1	has been pregnant	negative	1	1	15	1	15	2003-09-30	1978-06-15	25	436
0	0	has been pregnant	negative	1	1	13	1	14	2007-01-31	1978-06-19 15:59:45	28	436
0	0	has been pregnant	negative	1	1	99	1	37	2015-11-23	1978-06-29	37	436
0	1		negative	0	1	27	1		1996-08-28	1969-05-15	27	440
0	1	has been pregnant	negative	1	1	25	1		1996-08-27	1972-06-01	25	441
0	1		negative	0	1		0		1999-06-30	1976-06-15	23	442
0	1		negative	0	1	17	1	25	2003-10-07	1970-07-01	33	443
0	1		negative	0	1	29	1	30	2007-01-31	1970-02-11	36	443
0	1			0	1	16	1	30	2010-04-09	1972-01-11	38	443
0	1		negative	0	1	20	1	29	2015-11-03	1968-01-13	47	443
0	1		negative	0	1	13	1	22	2007-01-31		32	447
0	1	never pregnant	negative	1	1	18	1	18	2003-10-02	1984-06-15	19	448
0	0	has been pregnant	negative	1	1	18	1	18	2007-01-31	1984-06-16	22	448
0	1		negative	0	1	18	1	21	2004-03-10	1975-06-15	29	450
0	0	has been pregnant	negative	1	1	15	1	16	2003-10-01	1976-09-30	27	451
0	1	has been pregnant	negative	1	1	15	1	19	2003-10-01	1978-06-15	25	452
0	2		negative	0	1	20	1	26	2003-10-03	1972-06-12	31	453
0	1		negative	0	1	22	1	24	2007-01-31	1972-06-12	34	453
0	1	has been pregnant	negative	1	1	16	1	20	2007-01-31	1978-11-06	28	455
1	1	has been pregnant	negative	1	1	18	1	18	2015-10-13	1980-12-16	35	455
0	0	has been pregnant	negative	1	1	16	1	17	2003-10-03	1952-08-15	51	457
0	0	has been pregnant	negative	1	1	15	1	17	2007-01-31	1952-08-15	54	457
0	0	has been pregnant		1	1	18	1	18	2010-03-24	1952-08-15	57	457
0	0	has been pregnant	negative	1	1	17	1	17	2013-01-29	1952-08-15	60	457
0	0	has been pregnant	negative	1	1	17	1	18	2015-11-02	1952-08-15	62	457
0	1		negative	0	0		0		2007-01-31	1989-06-02	17	462
0	1			0	1	15	0		2010-03-25	1989-06-17	20	462
0	1		negative	0	1	18	1	24	2015-11-02	1989-07-02	26	462
0	1		negative	0	0		0		2007-01-31	1992-04-08	15	465
0	2			0	0		0		2010-04-08	1992-04-16	17	465
0	1		negative	0	1	15	0		2012-12-13	1995-04-16	17	465
0	2		negative	0	1	16	0		2015-11-19	1992-04-16	23	465
0	1		negative	0	0		0		2015-11-19	2000-11-11	15	469
0	2	never pregnant	negative	1	0		0		2015-11-19	2000-02-05	15	470
0	1	has been pregnant	negative	1	1	17	1	18	2015-12-02	1996-01-12	19	471
0	1	has been pregnant	negative	1	1	16	1	17	2007-01-31		44	472
0	1	has been pregnant		1	1	47	1	47	2010-03-23		47	472
0	1	has been pregnant	negative	1	1	15	1	17	2012-12-07		50	472
0	1	has been pregnant	negative	1	1	53	1	53	2015-11-16		53	472
0	1	never pregnant	negative	1	1	18	0		2007-01-31	1984-09-29	22	476
0	2	has been pregnant	negative	1	1	20	1	23	2012-12-21	1986-09-29	26	476
0	2		negative	1	0		0		2007-01-31	1990-11-26	16	478
0	1		negative	0	1	15	1	16	2013-01-09		17	479
0	1			0	1	14	0		2012-12-07		68	480
0	1		negative	0	1	20	1	20	2015-12-10		67	480
0	1	has been pregnant	negative	1	1	16	1	24	2007-01-31		27	482
0	1	has been pregnant		1	1	17	1	20	2010-04-09		37	483
0	1		negative	0	1	34	1	24	2007-01-31	1972-09-12	34	484
0	1			0	1	37	1	24	2010-03-23	1972-09-12	37	484
0	1		negative	0	1	18	1	24	2012-12-13	1972-09-12	40	484
0	2	has been pregnant	negative	1	1	23	1	23	2007-01-31	1982-12-18	24	487
0	1	has been pregnant		1	1	23	1	23	2010-03-23	1982-12-18	27	487
0	2	has been pregnant	negative	1	1	23	1	23	2012-12-07	1982-12-18	30	487
0	1	has been pregnant	negative	1	1	23	1	24	2015-11-17	1982-12-18	33	487
0	1		negative	0	0		0		2013-01-18	1998-06-06	15	491
0	2		negative	0	0		0		2015-11-13	1999-06-18	16	491
0	2		negative	0	0		0		2015-11-09	1999-04-20	16	493
0	1	never pregnant	negative	1	0		0		2015-11-25	2000-01-03	15	494
0	0	never pregnant	negative	1	1	73	1	73	2007-01-31		73	495
1	0	never pregnant	negative	1	1	80	0		2013-06-14		80	495
0	1	has been pregnant		1	1	19	1	19	2010-03-02	1977-08-07	32	497
0	1		negative	0	0		0		2013-01-31	1997-01-21	16	498
0	1			1	1	18	1	22	2010-03-22	1974-10-25	35	499
0	0	never pregnant	positive	1	1	20	1	20	2015-11-06		79	500
0	0	has been pregnant	negative	1	1	70	1	70	2015-11-06		70	501
0	2	has been pregnant	negative	1	1	19	0		2015-11-16	1989-09-30	26	502
0	2		negative	0	1	18	1	21	2007-01-31	1960-06-30	46	503
0	2		negative	0	1	14	1	20	2012-12-19	1960-06-30	52	503
0	2		negative	0	1	18	1	20	2015-12-11	1960-06-30	55	503
0	1			0	1	22	1	30	2010-03-23		49	506
0	0	has been pregnant	negative	1	1	15	1	17	2012-12-07		50	507
0	1		negative	1	0		0		2007-01-31	1990-04-12	16	508
0	1	has been pregnant	negative	1	1	23	1	18	2013-01-28	1990-04-12	23	508
0	1			0	1	22	1	25	2010-03-24		44	510
0	1	has been pregnant		1	1	19	1	19	2010-03-23	1977-11-25	32	511
0	1	has been pregnant	negative	1	1	18	1	19	2012-12-12	1977-12-25	35	511
0	2		negative	0	1	12	0		2015-11-24	1995-07-13	20	513
0	1		negative	0	1	16	0		2015-11-24	1999-06-30	16	514
0	1		negative	0	1	20	1	33	2015-11-11		43	515
0	1	has been pregnant		1	1	25	1	18	2010-03-25		25	516
0	1	has been pregnant	negative	1	1	18	1	18	2012-12-10		28	516
0	1	has been pregnant	negative	1	1	16	1	21	2015-11-20		31	516
0	1			0	1	17	1	23	2010-03-26	1982-02-15	28	519
0	1	has been pregnant		1	1	21	1	18	2010-03-23	1988-09-07	21	520
0	1	has been pregnant	negative	1	1	16	1	18	2013-01-09	1988-09-07	25	520
1	1	has been pregnant	positive	1	1	14	1	15	2013-03-27		41	522
0	1	has been pregnant		1	1	25	1	20	2010-03-26		25	523
0	2	has been pregnant	negative	1	1	18	1	19	2012-12-21	1992-05-20	20	524
0	2	has been pregnant	negative	1	1	18	1	18	2015-11-19	1992-05-21	23	524
0	0	has been pregnant	negative	1	1	19	1	20	2012-12-19		40	526
0	2	never pregnant		1	0		0		2010-05-03	1992-11-23	17	527
0	1	never pregnant		1	0		0		2010-03-05	1994-01-19	16	528
0	0			0	1	35	1	23	2010-03-23	1975-03-05	35	529
0	0	has been pregnant		1	1	99	1	41	2010-03-23		41	530
0	0	has been pregnant	positive	1	1	16	1	18	2015-11-25		49	530
0	0	has been pregnant	negative	1	1	17	1	17	2012-12-12		33	532
0	1	has been pregnant	negative	1	1	17	1	18	2012-12-11		35	533
0	1	has been pregnant	negative	1	1	17	1	20	2015-11-06		38	533
0	2		negative	0	0		0		2015-11-13		17	535
0	0	never pregnant		1	1	20	1	28	2010-03-23		30	536
0	0	has been pregnant	negative	1	1	16	1	16	2012-12-13	1988-01-06	24	537
0	1		negative	0	1	30	1	30	2012-12-07	1971-11-03	41	538
0	1	has been pregnant	positive	1	1	17	1	17	2012-12-07	1995-04-18	17	539
1	1	has been pregnant	negative	1	1	15	1	18	2015-10-16		31	540
0	2		negative	0	1	17	1	17	2012-12-07	1992-12-04	20	541
0	1	has been pregnant	negative	1	1	18	1	18	2015-11-20		22	542
0	0	has been pregnant	positive	1	1	15	1	15	2012-12-17		40	543
0	1	never pregnant	negative	1	1	15	0		2012-12-11		15	544
1	1	has been pregnant	negative	1	1	16	1	16	2015-09-22		17	544
0	1		negative	0	1	18	1	22	2015-11-20		30	546
0	2	has been pregnant	negative	1	1	17	1	17	2012-12-07	1994-11-13	18	547
0	1	has been pregnant	negative	1	1	18	1	18	2015-12-01	1986-04-02	29	548
0	0	has been pregnant	positive	1	1	17	1	18	2015-11-18		37	549
0	1	has been pregnant	negative	1	1	21	1	21	2015-11-13		38	550
0	1	has been pregnant	negative	1	1	19	0		2015-11-09		35	551
0	1	never pregnant	negative	1	0		0		2015-11-09	1999-07-30	16	552
0	1	has been pregnant	negative	1	1	15	0		2015-11-10	1996-01-09	19	553
0	2	has been pregnant	negative	1	1	21	0		2015-11-25	1992-04-01	23	554
0	1	has been pregnant	positive	1	1	22	0		2015-11-13	1993-01-09	22	555
0	0		negative	0	1		1		1999-06-30	1941-06-15	58	556
0	0		negative	0			1	25	2003-10-02	1941-06-15	62	556
0	1		negative	0	1	71	1	71	2013-01-10	1941-06-15	71	556
0	1		negative	0	1	74	1	20	2015-11-24	1941-06-15	74	556
0	0	has been pregnant	negative	1	1		1		1999-06-30	1947-06-15	52	560
0	0	has been pregnant	negative	1			1	0	2003-10-02	1947-06-15	56	560
0	0		negative	1	1	59	1	59	2007-01-31	1947-06-15	59	560
0	1	has been pregnant	negative	1	1	20	0		1994-08-09	1970-04-15	23	563
0	1	has been pregnant	negative	1	1	26	1		1996-08-27	1970-02-15	26	563
0	1	has been pregnant	positive	1	1		1		1999-06-30	1971-04-15	28	563
0	0	has been pregnant	positive	1	1	18	1	20	2007-01-31	1970-07-26	35	563
0	1	never pregnant	positive	1	1	18	0		1994-08-05	1974-01-15	20	567
0	1	never pregnant	positive	1	1	22	1		1996-08-19	1974-01-15	22	567
0	1	has been pregnant	positive	1	1		0		1999-06-30	1974-06-15	25	567
0	1	has been pregnant	negative	1	1	25	0		2003-10-02	1975-09-30	28	567
0	0		negative	0	1	13	0		1994-08-05	1978-06-15	16	571
0	1		negative	0	1	18	0		1996-08-23	1978-06-01	18	571
0	1		negative	0	1		0		1999-06-30	1978-06-15	21	571
0	1		negative	0	1	15	1	20	2003-10-02	1978-06-15	25	571
0	1	never pregnant	negative	1	0		0		1999-06-30	1983-06-15	16	575
0	1	never pregnant	negative	1	1	18	1	19	2007-01-31	1983-06-15	21	575
0	1		negative	0	1	15	0		1994-08-05	1978-06-15	16	577
0	1		negative	0	1	18	0		1996-08-23	1978-06-01	18	577
0	1		negative	0	1		1		1999-06-30	1978-08-15	21	577
0	1		negative	0	0		0		1994-08-05	1978-06-15	16	580
0	1		negative	0	1	18	0		1996-08-23	1978-08-15	18	580
0	1		negative	0	1		0		1999-06-30	1978-06-15	21	580
0	1	never pregnant	negative	1	0		0		1994-08-05	1978-06-15	16	583
0	1	never pregnant	negative	1	0		0		1996-08-23	1981-06-01	15	583
1	2	never pregnant		1	0		0		2010-08-20		15	585
0	1	has been pregnant	negative	1	1		1		1999-06-30	1966-06-15	33	586
0	1	has been pregnant	negative	1	1	20	1	20	2003-10-02	1966-06-15	37	586
0	1	has been pregnant	negative	1	1		1		1999-06-30	1982-06-15	17	588
0	2	never pregnant	negative	1	1	16	0		2013-01-28	1997-01-07	16	589
0	0	has been pregnant	positive	1	1	19	1	19	2015-11-20		37	590
0	1		negative	0			1	28	2003-10-02	1966-06-15	37	591
0	1	never pregnant	negative	1	1	18	1	18	2003-10-02	1984-03-18	19	592
0	1	has been pregnant	negative	1	1	17	1	17	2015-12-07	1985-02-22	30	592
0	0		negative	0	1	44	1	24	1994-08-05	1950-06-15	44	594
0	0		negative	0	1	46	1		1996-08-27	1950-06-01	46	594
0	0	has been pregnant	negative	1	1	15	1	17	1994-08-05	1961-06-15	33	596
0	0	has been pregnant	negative	1	1	35	1		1996-08-27	1961-06-01	35	596
0	0	has been pregnant	negative	1	1		1		1999-06-30	1961-06-15	38	596
0	0	has been pregnant	negative	1	1	16	1	17	2003-10-01	1961-06-15	42	596
0	1	never pregnant	negative	1	0		0		1994-08-05	1978-06-15	16	600
0	1	has been pregnant	negative	1	1	18	0		1996-08-19	1978-06-15	18	600
0	1	has been pregnant	negative	1	1		1		1999-06-30	1978-06-15	21	600
0	1		negative	0	1	17	0		1996-08-23	1980-04-15	17	603
0	1		negative	0	1		0		1999-06-30	1980-06-15	19	603
0	1		negative	0	1	19	1	20	2004-03-12	1980-09-30	23	603
0	1		negative	0	1	12	0		2003-10-02	1985-06-15	18	606
0	1	never pregnant	negative	1	0		0		2003-10-03	1987-06-15	16	607
0	1	has been pregnant	negative	1	1	16	1	18	1994-08-11	1972-06-15	23	608
0	1		negative	0	1	23	0		1996-08-26	1974-06-15	23	609
0	2	has been pregnant	negative	1	1	16	1	17	2015-11-23	1995-12-29	20	610
0	1		negative	0	0		0		1999-06-30	1982-06-15	17	611
0	1	never pregnant	positive	1	0		0		2003-10-03	1986-06-15	17	612
0	1	has been pregnant	negative	1	1	14	0		1994-08-05	1976-06-15	18	613
0	1	has been pregnant	negative	1	1	20	1		1996-08-22	1976-06-15	20	613
0	1	never pregnant	negative	1	0		0		1994-08-05	1978-07-15	16	615
0	1	has been pregnant	negative	1	1	18	0		1996-08-23	1978-06-15	18	615
0	1	never pregnant	negative	1	1	15	1	20	1994-08-15	1974-06-15	21	617
0	1	has been pregnant	positive	1	1	15	1	15	1994-08-12	1971-10-15	24	618
0	1	has been pregnant	positive	1	1	29	1		1996-08-23	1968-10-15	29	618
0	0	has been pregnant	negative	1	1	16	1	16	1994-08-11	1958-06-15	36	620
0	0	has been pregnant	negative	1	1	38	1		1996-08-26	1958-06-01	38	620
0	1		negative	0	1	23	1	25	1994-08-12	1966-06-15	28	622
0	1		negative	0	1	30	1		1996-09-09	1966-06-01	30	622
0	1		negative	0	1		1		1999-06-30	1966-06-15	33	622
0	1		negative	0			1	0	2003-10-03	1966-06-15	37	622
1	1		negative	0	1	20	1	30	2007-01-31	1966-06-06	41	622
0	1		negative	0	1	17	0		1994-08-12	1974-03-15	20	627
0	1		negative	0	1	22	0		1996-08-30	1974-06-01	22	627
0	1		negative	0	1	18	0		1994-08-05	1972-06-15	22	629
0	1		negative	0	1	21	0		1994-08-05	1973-06-15	21	630
0	1		negative	0	1	23	1		1996-08-30	1973-06-01	23	630
0	1		negative	0	1		1		1999-06-30	1973-06-15	26	630
0	1	has been pregnant	negative	1	1	16	1	21	1994-08-05	1972-06-15	24	633
0	1	has been pregnant	positive	1	1	22	1		1996-08-22	1973-12-15	22	633
0	2		negative	0	1	20	1	25	2015-11-03	1985-02-02	30	635
0	0		negative	0	1		0		1999-06-30	1984-06-15	15	636
1	2			0	1	22	0		2010-09-16		22	637
0	1		negative	1	0		0		2007-01-31		16	638
0	1	has been pregnant	positive	1	1	29	1		1996-08-23	1968-06-01	29	639
0	1		negative	0	1	25	0		1996-08-26	1972-06-01	25	640
0	1	has been pregnant	positive	1	1	19	0		1996-08-27	1978-02-15	19	641
0	1	has been pregnant	negative	1	1		1		1999-06-30	1976-06-15	23	642
0	2		negative	0	1	16	1	35	2003-10-09	1960-01-06	43	643
0	1		negative	0	1	21	1	21	2003-10-03	1974-11-15	29	644
1	0	has been pregnant		1	1	15	1	15	2010-08-03		26	645
0	1		negative	0	1	14	1	20	1994-08-05	1960-02-15	35	646
0	0	has been pregnant	negative	1	1	14	1	14	1994-09-09	1964-06-15	31	647
0	0		negative	0	1	12	1	0	2003-10-01	1927-06-15	76	648
0	0		negative	0	1	79	1	79	2007-01-31	1927-06-15	79	648
0	0			0	1	82	1	82	2010-03-23	1927-06-15	82	648
0	1	has been pregnant	negative	1	1	18	1	20	1994-08-05	1964-06-15	30	651
0	1	has been pregnant	negative	1	1	32	1		1996-08-26	1964-06-01	32	651
0	1	has been pregnant	negative	1	1		1		1999-06-30	1964-06-15	35	651
0	1	never pregnant	negative	1	1	16	0		1996-08-27	1981-06-01	16	654
0	1	has been pregnant	negative	1	1		1		1999-06-30	1978-06-15	21	654
0	0		negative	0	0		0		1996-08-27	1980-06-01	17	656
0	0		negative	0	1		0		1999-06-30	1980-06-15	19	656
0	1		negative	0	1	14	0		2004-03-12	1980-06-15	24	656
0	0		negative	0	1	15	1	22	2007-01-31	1980-06-10 08:00:14	26	656
0	1		negative	0	1		0		1999-06-30	1980-06-15	19	660
0	0		positive	0	1	18	1	18	2003-10-09	1982-10-09	21	660
1	0		negative	0	1	12	1	20	2007-01-31	1981-08-12	26	660
0	1	never pregnant	negative	1	0		0		2003-10-01	1987-06-15	16	663
0	1		negative	0	1	15	0		2007-01-31		17	664
0	1	has been pregnant	negative	1	1	18	1	18	2015-11-27	1995-07-04	20	665
0	0	has been pregnant	negative	1	1	20	1	16	2007-01-31		20	666
0	1		negative	0	1	15	1	30	1994-08-05	1964-06-15	32	667
0	1		negative	0	1	32	1		1996-08-16	1964-05-15	32	667
0	1	has been pregnant	negative	1	1	33	1		1996-08-16	1964-06-01	33	669
0	0	has been pregnant	negative	1	1		1		1999-06-30	1943-06-15	56	670
0	1		negative	0	1	15	1	18	1994-08-12	1972-06-15	23	671
0	1	has been pregnant	negative	1	1	13	1	15	1994-08-05	1975-06-15	20	672
0	0	has been pregnant	negative	1	1	14	1	15	1994-08-12	1969-06-15	26	673
0	1	has been pregnant	negative	1	1	27	1		1996-08-27	1970-10-15	27	674
0	1		negative	0	1	29	1		1996-08-26	1968-06-01	29	675
0	1		negative	0	1		1		1999-06-30	1968-06-15	31	675
0	1		negative	0	1	15	1	20	2003-10-02	1969-06-15	34	675
0	1	has been pregnant	negative	1	1	24	1		1996-08-23	1973-06-01	24	678
0	0	has been pregnant	negative	1	1		1		1999-06-30	1973-06-15	26	678
0	0	has been pregnant	negative	1	1	17	1	0	2003-10-02	1973-06-15	30	678
0	0	has been pregnant	negative	1	1	20	1	23	2007-01-31	1973-06-10 08:00:14	33	678
0	1	never pregnant		1	0		0		2010-03-12	1994-06-11	15	682
0	1	never pregnant		1	0		0		2010-03-19	1995-02-15	15	683
0	1	has been pregnant	negative	1	1	20	1	19	2003-10-02	1978-06-15	25	684
0	0	has been pregnant	negative	1	1		1		1999-06-30	1949-06-15	50	685
0	1		negative	0	1		0		1999-06-30	1984-09-15	15	686
0	1		negative	0	1	20	1	25	2007-01-31		33	687
0	1			0	1	20	1	26	2010-03-23		36	687
0	1		negative	0	1	20	1	25	2015-11-19		42	687
0	1	has been pregnant	negative	1	1	15	1	15	2003-10-02	1976-04-15	27	690
0	1	has been pregnant	negative	1	1	16	1	22	2007-01-31	1977-05-12	29	690
0	1	has been pregnant		1	1	15	1	15	2010-03-23	1977-05-25	32	690
0	1	has been pregnant	negative	1	1	20	1	20	2012-12-11	1977-02-01 06:00:00	35	690
0	1	has been pregnant	negative	1	1	16	1	16	2015-11-19	1977-04-22	38	690
0	0			1	1	67	1	67	2010-03-24		67	695
0	0	has been pregnant	negative	1	1	70	1	70	2012-12-12		70	695
0	0	has been pregnant	negative	1	1	22	1	32	2007-01-31		32	697
0	1	has been pregnant	negative	1	1	15	1	20	2003-10-02	1966-09-30	37	698
0	1			0	1	16	0		2010-04-08	1992-01-01	18	699
0	1			0	1	28	0		2010-04-09		28	700
0	1		negative	0	1	18	1	20	2003-10-02	1978-06-15	25	701
0	1		negative	0	1	28	1	20	2007-01-31	1978-06-15	28	701
0	1	has been pregnant	negative	1	1	15	1	16	2007-01-31		24	703
0	1	has been pregnant	negative	1	1	18	1	20	2007-01-31		25	704
0	1	has been pregnant		1	1	17	1	20	2010-03-22		28	704
0	1	has been pregnant	negative	1	1	38	1	38	2015-11-09	1977-12-25	38	706
0	1		negative	0	1	20	1	23	2007-01-31	1969-12-11	37	707
0	1	has been pregnant	9	1	1	18	0		2003-10-02	1984-09-30	19	708
0	1	never pregnant	negative	1	1	18	0		2007-01-31	1983-09-05	23	708
0	0	has been pregnant	negative	1	1	16	1	17	2003-10-02	1977-06-15	26	710
0	0		negative	0	1	17	1	17	2003-10-03	1949-09-30	54	711
0	0		negative	0	1	18	1	19	2007-01-31	1949-09-30	57	711
0	0			0	1	60	1	18	2010-03-25	1949-09-30	60	711
0	1	has been pregnant	negative	1	1	16	1	24	2003-10-01	1974-11-09	29	714
0	1	has been pregnant	negative	1	1	32	1	19	2007-01-31	1974-07-19	32	714
0	0	has been pregnant		1	1	38	1	21	2010-03-24	1974-09-13 12:00:00	38	714
0	0		negative	0	1	17	0		2007-01-31		17	717
0	0		negative	0	1	28	1	28	2007-01-31		28	718
0	1		negative	0	1	34	1	25	2012-12-11		34	718
0	1	has been pregnant	negative	1	1	19	1	22	2007-01-31	1984-09-19	22	720
0	1	has been pregnant	negative	1	1	23	1	23	2012-12-11	1984-09-19	29	720
0	1	never pregnant	negative	1	0		0		2013-01-18	1998-04-10	15	722
0	1			0	1	18	1	20	2010-03-22	1952-03-02	57	723
0	1		negative	0	1	18	1	18	2013-01-21	1952-03-02	60	723
0	1			0	1	18	0		2010-03-24	1992-05-04	18	725
0	1		negative	0	1	16	0		2015-11-19	1992-05-04	23	725
0	0		negative	1	1	63	1	63	2007-01-31		63	727
0	0			1	1	66	1	66	2010-03-23		66	727
0	0	has been pregnant	negative	1	0		1	69	2012-12-12		69	727
0	0	never pregnant	positive	1	1	72	1	72	2015-11-13		72	727
0	0		negative	1	1	57	1	57	2007-01-31		57	731
0	0			1	1	60	1	60	2010-04-09		60	731
0	0	has been pregnant	negative	1	1	64	1	64	2012-12-07		64	731
0	0	has been pregnant	negative	1	1	99	1	67	2015-11-19		67	731
0	1		negative	1	0		0		2007-01-31	1989-07-27	17	735
0	2	never pregnant		1	1	18	0		2010-05-28	1989-07-04	20	735
0	2	has been pregnant	negative	1	0		0		2015-11-10	1989-11-23	26	735
0	1	never pregnant		1	0		0		2010-03-19	1995-01-22	15	738
0	1	never pregnant	negative	1	1	16	0		2013-01-03	1996-04-22	16	738
0	2			0	1	16	0		2010-03-23	1989-09-14	20	740
0	0	has been pregnant		1	1	14	1	15	2010-03-23		26	741
0	0	has been pregnant	negative	1	1	16	1	18	2013-01-07		29	741
0	0			1	1	15	1	15	2010-03-24		55	743
0	0	has been pregnant	negative	1	1	16	1	16	2012-12-07		57	743
0	1	never pregnant	negative	1	1	17	0		2013-01-24		17	745
0	1			0	1	27	1	19	2010-03-23		27	746
0	1	has been pregnant	negative	1	1	19	1	20	2012-12-14		25	747
0	0	never pregnant		1	1	13	1	41	2010-03-22		41	748
0	0	never pregnant	negative	1	1	19	0		2012-12-18		44	748
0	0	has been pregnant		1	1	19	1	19	2010-03-24	1988-11-22	22	750
0	1	has been pregnant	negative	1	1	16	1	18	2012-12-07	1988-11-22	24	750
0	0			0	1	18	1	28	2010-03-24		42	752
0	0	never pregnant		1	1	39	1	28	2010-03-24		39	753
0	1		negative	0	1	14	0		2015-11-30	1997-11-23	18	754
0	0	has been pregnant		1	1	36	1	36	2010-03-24		36	755
0	1	has been pregnant	negative	1	1	17	1	17	2012-12-17		38	755
0	0	has been pregnant	negative	1	1	41	1	41	2015-11-12		41	755
0	0	has been pregnant	positive	1	1	25	1	23	2012-12-12		25	758
0	0	never pregnant	positive	1	1	17	1	20	2012-12-07		43	759
0	0	has been pregnant	negative	1	1	25	0		2012-12-07		51	760
0	1		negative	0	1	12	0		2012-12-13	1990-10-03	22	761
0	1	has been pregnant	negative	1	1	18	1	18	2015-11-16		21	762
0	1	has been pregnant	negative	1	1	18	1	20	2015-11-16	1983-03-12	32	763
0	1		negative	0	1	17	1	22	2015-11-13	1952-08-04	63	764
0	1	has been pregnant	negative	1	1	22	1	22	2015-12-01	1962-02-28	53	765
0	2		negative	0	1	14	0		2015-11-13	1997-06-24	18	766
0	1		negative	0	1	17	1	20	1994-08-11	1957-06-15	38	767
0	1	has been pregnant	negative	1	1	16	1	17	1994-08-11	1958-06-15	37	768
0	1	never pregnant	negative	1	0		0		1994-08-11	1978-08-15	17	769
0	1	has been pregnant	positive	1	1	18	1	20	1994-08-11	1967-07-15	28	770
0	1		positive	0	1	17	1	21	1994-08-10	1967-02-15	27	771
0	1		positive	0	1	29	1		1996-08-19	1967-03-15	29	771
0	1		positive	0	1		1		1999-06-30	1967-06-15	32	771
0	1	has been pregnant	positive	1	1	17	1	19	1994-08-11	1969-07-15	25	774
0	1	has been pregnant	positive	1	1	27	1		1996-08-14	1969-06-01	27	774
0	2	never pregnant	negative	1	1	17	0		1994-08-11	1963-09-15	32	776
0	1		negative	0	0		0		1996-08-30	1979-02-15	18	777
0	0		positive	0	1	23	1	33	1994-08-24	1959-06-15	36	778
0	1		positive	0	1		1		1999-06-30	1959-06-15	40	778
0	0	never pregnant	negative	1	1	14	1	15	1994-08-11	1950-06-15	45	780
0	2		negative	0	1	21	0		1994-09-05	1972-05-15	23	781
0	2		negative	0	1	14	0		1994-08-11	1974-12-15	21	782
0	1	never pregnant	negative	1	0		0		1994-08-26	1979-06-15	16	783
0	0		positive	0	1	27	1	25	1994-08-11	1968-04-15	27	784
0	1	has been pregnant	negative	1	1	21	0		1994-08-11	1974-04-15	21	785
0	0	has been pregnant	negative	1	1		1		1999-06-30	1947-06-15	52	786
0	0	has been pregnant	negative	1	1	20	1	20	2003-10-03	1947-06-15	56	786
0	0	has been pregnant	negative	1	1	18	1	22	2007-01-31	1947-06-15	59	786
0	0			1	1	20	1	62	2010-03-26	1947-06-15	62	786
0	0	has been pregnant	negative	1	1	16	1	67	2012-12-07	1947-06-15	67	786
0	0	has been pregnant	negative	1	1	12	1	12	2015-11-19	1947-06-15	68	786
0	1			0	1	20	0		1994-08-10	1965-09-15	28	792
0	1		negative	0	1	31	1		1996-08-26	1965-09-15	31	792
0	1		negative	0	1		1		1999-06-30	1965-06-15	34	792
0	1		negative	0	1	16	1	26	2007-01-31	1965-08-15 07:59:52	40	792
0	2			0	1	25	1	29	2010-03-26	1965-08-15 07:59:52	44	792
0	1	has been pregnant	negative	1	1	16	1	17	1994-08-11	1974-01-15	20	797
0	1	has been pregnant	negative	1	1	21	1		1996-08-26	1974-12-15	21	797
0	1	has been pregnant	negative	1	1		1		1999-06-30	1974-06-15	25	797
0	1	has been pregnant	negative	1	1	14	1	16	2003-10-10	1974-06-15	29	797
0	1	has been pregnant	negative	1	1	14	1	15	2007-01-31	1975-01-01	31	797
0	1	has been pregnant	negative	1	1	17	1	18	2012-12-07	1975-01-01	37	797
0	1	has been pregnant	negative	1	1	16	1	18	2015-11-13	1974-01-01	41	797
0	1		negative	0	0		0		1994-08-11	1979-09-15	15	804
0	1		negative	0	1	17	0		1996-08-23	1979-09-15	17	804
0	1		positive	0	1		0		1999-06-30	1979-12-15	20	804
0	2		negative	0	1	19	0		2003-09-23	1979-12-15	24	804
0	2		positive	0	1	19	0		2007-01-31	1982-09-12	24	804
0	1		negative	0	1	18	0		1996-09-03	1979-06-01	18	809
0	1	never pregnant	negative	1	1		1		1999-06-30	1982-06-15	17	810
0	1	has been pregnant	negative	1	1	19	1	19	2007-01-31	1982-05-28	24	810
0	1	has been pregnant		1	1	18	1	18	2010-03-26	1982-05-28	27	810
0	1	has been pregnant	negative	1	1	18	1	18	2012-12-07	1982-05-10	30	810
0	1	has been pregnant	negative	1	1	18	1	18	2015-11-25	1982-05-28	33	810
0	1		negative	0	0		0		2013-01-18	1998-03-03	15	815
0	1		negative	0	1		1		1999-06-30	1940-06-15	59	816
0	1		negative	0	1	18	1	32	2003-09-30	1940-06-15	63	816
0	1		negative	0	1	66	1	39	2007-01-31	1940-06-15	66	816
0	1			0	1	69	1	30	2010-03-31	1940-06-15	69	816
0	0		negative	0	1	74	1	74	2013-01-21	1940-06-15	74	816
0	1		negative	0	1	13	1	28	2015-11-16	1940-06-15	75	816
0	0	has been pregnant	negative	1	1	15	1	15	1994-08-11	1953-06-15	42	822
0	0	has been pregnant	negative	1	1	42	1		1996-09-10	1953-06-01	42	822
0	0	has been pregnant	negative	1	1		1		1999-06-30	1954-06-15	45	822
0	0	has been pregnant	negative	1	1	15	1	15	2003-09-30	1952-06-15	51	822
0	0	has been pregnant	negative	1	1	54	1	54	2007-01-31	1953-06-11 12:00:00	54	822
0	1		negative	0	1	17	0		1994-08-11	1974-08-15	21	827
0	1	never pregnant	negative	1	0		0		1994-08-11	1978-02-15	16	828
0	1	never pregnant	negative	1	1	18	0		1996-08-20	1978-08-15	18	828
0	1		negative	0	0		0		1999-06-30	1982-06-15	17	830
0	2		negative	0	1	20	0		2007-01-31	1982-02-20	24	830
1	2		negative	0	1	17	0		2007-01-31	1988-02-02	19	832
0	1	never pregnant	negative	1	0		0		2003-10-03	1988-02-05	15	833
0	1		negative	0	1	13	0		2007-01-31		16	834
0	1		negative	0	1	15	1	18	2003-09-30	1971-06-15	32	835
0	1		positive	0	1	19	1	27	1994-08-11	1966-07-15	28	836
0	1		positive	0	1	30	1		1996-09-10	1966-06-01	30	836
0	1	has been pregnant	negative	1	1	22	1	21	1994-08-11	1971-06-15	22	838
0	1	has been pregnant	negative	1	1	25	1		1996-08-26	1971-06-01	25	838
0	1	has been pregnant	negative	1	1		1		1999-06-30	1971-06-15	28	838
0	0	has been pregnant	negative	1	1	15	1	15	1994-08-17	1961-06-15	33	841
0	0	has been pregnant	negative	1	1	35	1		1996-08-19	1961-06-01	35	841
0	1		negative	0	1	15	1	22	1994-08-11	1962-06-15	33	843
0	1		negative	0	1		1		1999-06-30	1962-06-15	37	843
0	1		negative	0	1	15	1	20	2003-10-01	1962-06-15	41	843
0	1		negative	0	1	15	1	25	2013-02-01	1962-06-15	50	843
0	1	has been pregnant	negative	1	1	18	1	18	1994-08-11	1966-02-15	28	847
0	1	has been pregnant	negative	1	1	30	1		1996-08-19	1966-02-15	30	847
0	1	has been pregnant	negative	1	1		1		1999-06-30	1966-06-15	33	847
0	1	has been pregnant	negative	1	1	15	1	18	2003-10-03	1967-02-28	36	847
0	1	never pregnant	negative	1	1		0		1999-06-30	1984-06-15	15	851
0	1	never pregnant	negative	1	1	16	1	18	2007-01-31	1984-03-10	22	851
0	1	never pregnant	negative	1	1	16	0		2003-09-26	1987-04-06	16	853
0	2	never pregnant	negative	1	1	18	0		2007-01-31	1987-04-06	19	853
0	1		negative	1	0		0		2007-01-31	1989-08-21	17	855
0	1		negative	1	0		0		2007-01-31		15	856
0	1		negative	0	0		0		1994-08-24	1976-06-15	18	857
0	1		negative	0	1	20	0		1996-08-23	1976-06-01	20	857
0	1		negative	0	1		1		1999-06-30	1976-06-15	23	857
0	1		negative	0	1	18	0		1994-08-11	1973-06-15	21	860
0	1		negative	0	1	23	0		1996-09-06	1973-06-15	23	860
0	1		negative	0	1		0		1999-06-30	1974-06-15	25	862
0	1		negative	0	1	23	1	26	2007-01-31	1974-04-07	32	862
0	1		negative	0	0		0		2003-10-06	1986-11-26	17	864
0	2		negative	0	1	20	0		2007-01-31	1986-11-26	20	864
0	2		negative	0	1	18	0		2012-12-13	1986-11-26	26	864
0	1			0	0		0		2010-03-12	1994-09-14	15	867
0	2		negative	0	0		0		2012-12-07	1994-09-14	18	867
0	1		negative	0	1	15	1	20	2003-10-03	1946-06-15	57	869
0	1		negative	0	1	18	1	60	2007-01-31	1946-06-15	60	869
0	1			0	1	14	1	20	2010-03-02	1946-06-15	63	869
0	0	has been pregnant	negative	1	1	17	1	27	1994-08-11	1961-06-15	33	872
0	0	has been pregnant	negative	1	1	35	1		1996-08-26	1961-06-01	35	872
0	0	has been pregnant	negative	1	1	17	1	18	2003-10-03	1961-06-15	42	872
0	0	has been pregnant	negative	1	1	17	1	45	2007-01-31	1961-06-10 07:59:58	45	872
0	0	never pregnant	negative	1	0		0		1999-06-30	1984-06-15	15	876
0	1	has been pregnant	negative	1	1	19	1	19	2007-01-31	1984-06-21	22	876
0	1		negative	1	0		0		2007-01-31	1990-10-10	15	878
0	1	never pregnant		1	1	19	0		2010-03-04	1990-10-10	19	878
0	1	has been pregnant	negative	1	1	16	1	18	1994-08-16	1974-09-15	21	880
0	1		negative	0	1	40	1	30	1994-08-11	1954-06-15	40	881
0	1		negative	0	1	42	1		1996-08-26	1954-06-01	42	881
0	1		negative	0	1		1		1999-06-30	1961-06-15	38	881
0	1		negative	0	1	15	1	30	2003-09-29	1954-12-15	49	881
0	1		negative	0	1	15	1	28	2007-01-31	1956-04-26 12:00:00	52	881
0	1			0	1	12	1	27	2010-03-16	1956-04-26 12:00:00	55	881
0	1		negative	0	1	18	1	25	2015-11-20	1956-04-26 12:00:00	61	881
0	1	has been pregnant	negative	1	1	17	1	18	1994-08-11	1965-05-15	29	888
0	1	has been pregnant	negative	1	1	31	1		1996-08-26	1965-05-15	31	888
0	0	has been pregnant	negative	1	1		1		1999-06-30	1965-06-15	34	888
0	1	has been pregnant	negative	1	1	19	1	19	2003-10-03	1965-09-30	38	888
0	1	has been pregnant	negative	1	1	12	1	18	2007-01-31	1965-06-26 06:00:00	41	888
0	0	has been pregnant		1	1	15	1	20	2010-03-25	1965-06-26 06:00:00	44	888
0	1	has been pregnant	negative	1	1	20	1	20	2015-12-11	1965-06-26 06:00:00	50	888
0	1	never pregnant	negative	1	0		0		2003-10-03	1986-06-15	17	895
0	1	never pregnant	negative	1	1	18	0		2007-01-31	1986-03-30	20	895
0	2	never pregnant		1	1	23	0		2010-03-25	1986-03-30	23	895
0	1		negative	0	0		0		2003-10-03	1988-08-07	15	898
0	1		negative	0	0		0		2007-01-31	1988-06-07	18	898
0	2			0	1	20	0		2010-04-08	1988-06-07	21	898
0	2		negative	0	1	17	0		2012-12-13	1988-06-07	24	898
0	0		negative	0	0		0		2007-01-31		16	902
0	0			0	1	10	0		2010-03-23		19	902
0	2		negative	0	1	17	0		2015-11-18	1993-12-29	22	904
0	1	has been pregnant	negative	1	1	16	1	17	1994-08-11	1976-07-15	19	905
0	1	has been pregnant	negative	1	1	19	1		1996-08-14	1976-07-15	19	905
0	1	has been pregnant	negative	1	1		1		1999-06-30	1975-07-15	24	905
0	2		negative	0	0		0		2012-12-13	1996-12-25	16	908
0	2		negative	0	1	17	0		2015-11-17	1996-12-25	19	908
0	1		negative	0	1	18	0		2003-10-03	1983-08-15	20	910
1	0		negative	0	1	16	1	20	2007-01-31		27	911
0	1	never pregnant	negative	1	1	14	0		2007-01-31		16	912
0	1		negative	1	0		0		2007-01-31		15	913
0	2	never pregnant		1	1	16	0		2010-04-09		17	913
0	2			0	1	15	0		2010-03-25		24	915
0	2			0	1	18	0		2010-04-10	1984-04-24	26	916
0	2		negative	0	0		0		2013-01-17	1995-05-19	18	917
0	1		negative	0	1	18	1	30	1994-08-25	1963-06-15	32	918
0	1	never pregnant	negative	1	1	20	1	23	1994-09-05	1970-06-15	24	919
0	0	never pregnant	negative	1	1	26	1		1996-09-09	1970-11-15	26	919
0	1	has been pregnant	negative	1			1	0	2003-10-03	1943-06-15	60	921
0	0		negative	1	1	63	1	18	2007-01-31	1943-06-15	63	921
0	1		negative	0	1	15	0		1994-08-11	1972-08-15	23	923
0	1		negative	0	1		1		1999-06-30	1972-06-15	27	923
0	1		negative	0	1	13	1	24	2003-09-25	1972-09-30	31	923
0	1	has been pregnant	negative	1	1	16	1	18	1994-08-11	1970-06-15	24	926
0	1	has been pregnant	negative	1	1	26	1		1996-08-28	1970-06-01	26	926
0	1	has been pregnant	negative	1	1		1		1999-06-30	1970-06-15	29	926
0	1	never pregnant	negative	1	0		0		1994-08-23	1979-07-15	15	929
0	1	never pregnant	negative	1	0		0		1996-08-28	1979-07-15	17	929
0	1	has been pregnant	negative	1	1		0		1999-06-30	1979-06-15	20	929
0	1	has been pregnant	negative	1	1	19	1	20	2003-09-29	1981-06-15	22	929
0	1	has been pregnant	negative	1	1	25	1	21	2007-01-31	1981-12-17	25	929
0	2		negative	0	1	16	0		2003-10-06	1985-12-21	18	934
0	1		negative	0	1	20	1	26	1994-08-26	1963-07-15	32	935
0	1	has been pregnant	negative	1	1	21	1	22	1994-08-11	1967-07-15	28	936
0	2		negative	0	1	15	0		2003-09-23	1970-04-15	33	937
0	1	has been pregnant		1	1	19	1	18	2010-03-26		19	938
0	0		negative	0	1	18	1	20	2003-09-29	1927-06-15	76	939
0	0		negative	0	1	18	1	26	1994-08-11	1952-06-15	41	940
0	0		positive	0	1	43	1		1996-08-12	1952-06-01	43	940
0	0	has been pregnant	negative	1	1	16	1	16	1994-08-12	1964-06-15	31	942
0	0	has been pregnant	positive	1	1	26	1		1996-08-26	1971-06-01	26	943
0	1	has been pregnant	negative	1	1	27	1		1996-08-23	1970-08-15	27	944
0	1	has been pregnant	negative	1	1		1		1999-06-30	1970-08-15	29	944
0	1	has been pregnant	negative	1	1	20	1	20	2003-09-11	1970-08-15	33	944
0	0	has been pregnant	negative	1	1	38	1		1996-08-26	1959-04-15	38	947
0	0	has been pregnant	negative	1	1		1		1999-06-30	1944-06-15	55	948
0	1		negative	0	1		0		1999-06-30	1977-04-15	22	949
0	2		negative	0	1		1		1999-06-30	1963-01-15	36	950
0	1	has been pregnant	negative	1	1		1		1999-06-30	1969-08-15	30	951
0	0	never pregnant	negative	1			1	0	2003-09-30	1943-06-15	60	952
0	2	has been pregnant	negative	1	1	17	1	18	2003-09-29	1979-07-27	24	953
0	1		negative	0	1	24	1	25	2007-01-31		46	954
0	2		negative	0	1	20	1	21	2007-01-31	1981-04-22	25	955
0	2		negative	0	1	19	1	21	2013-01-08	1981-04-22	32	955
0	1	has been pregnant		1	1	16	1	17	2010-03-25	1985-02-16	25	957
0	1	never pregnant		1	0		0		2010-03-19	1995-03-11	15	958
0	1		negative	0	1	25	1	30	2007-01-31		64	959
0		has been pregnant	negative	1	1	15	1	18	2007-01-31		50	960
0	1	has been pregnant	positive	1	1	37	1	18	2012-12-19		37	961
0	1		negative	0	1	33	1	26	2012-12-07		33	962
0	1		negative	0	1	18	1	25	2015-11-24		36	962
0	1	has been pregnant	negative	1	1	18	1	20	2012-12-07	1986-10-13	26	964
0	0	has been pregnant	negative	1	1	18	1	20	2015-11-26	1986-03-17	29	964
0	1		negative	0	1	13	1	25	2012-12-07	1980-06-27	32	966
0	1		negative	0	1	20	1	25	2015-11-04	1980-06-26	35	966
0	1	has been pregnant	negative	1	1	16	1	16	2012-12-11		25	968
0	1	has been pregnant	negative	1	1	28	1	18	2015-11-02		28	968
0	1		negative	0	1	17	1	20	2012-12-07	1989-12-25	23	970
0	0	has been pregnant	negative	1	1	17	1	17	2012-12-07		23	971
0	1		negative	0	1	20	1	38	2012-12-13	1974-01-02	38	972
0	0	has been pregnant	negative	1	1	15	1	15	2012-12-14		30	973
0	0	has been pregnant	negative	1	1	13	1	13	2015-11-20		27	973
0	1		negative	0	1	20	0		2012-12-13	1988-06-22	24	975
0	1		negative	0	1	18	1	20	2015-12-08	1988-06-22	27	975
0	1	has been pregnant	negative	1	1	16	1	18	2012-12-07	1991-06-01	21	977
0	1	never pregnant	negative	1	0		0		2013-01-31		15	978
0	2		negative	0	1	26	1	28	2015-12-15	1985-10-13	30	979
0	0	has been pregnant	negative	1	1	57	0		2015-11-09		57	980
0	2	has been pregnant	negative	1	1	16	1	18	2015-11-04	1994-12-12	21	981
0	2	has been pregnant	negative	1	1	20	1	24	2015-11-23	1986-10-27	29	982
0	0		negative	0	1		1		1999-06-30	1949-06-15	50	983
0	0	has been pregnant	negative	1	1	14	1	15	1994-08-01	1961-06-15	34	984
0	0	has been pregnant	negative	1	1	38	1		1996-08-12	1959-06-01	38	984
0	0	has been pregnant	negative	1	1		1		1999-06-30	1969-06-15	30	984
0	0	never pregnant	negative	1	1		0		1999-06-30	1982-06-15	17	987
0	1	has been pregnant	negative	1	1	16	1	18	1994-08-01	1964-06-15	31	988
0	0	has been pregnant	negative	1	1	35	1		1996-08-28	1962-06-01	35	988
0	1		negative	0	1	18	0		1994-08-03	1975-06-15	20	990
0	1		negative	0	0		0		1994-08-01	1978-06-15	16	991
0	1		negative	0	0		0		1996-08-13	1978-06-01	18	991
0	1	never pregnant	negative	1	0		0		1994-08-05	1978-06-15	17	993
0	0	has been pregnant	negative	1	1	15	1	15	1994-08-01	1959-06-15	36	994
0	1	has been pregnant	negative	1	1	14	1	14	1994-08-01	1969-06-15	25	995
0	1	has been pregnant	negative	1	1	27	1		1996-08-22	1969-06-01	27	995
0	1	has been pregnant	negative	1	1		1		1999-06-30	1969-06-15	30	995
0	1	has been pregnant	negative	1	1	15	1	18	2003-10-08	1969-06-15	34	995
0	0		negative	0	0		0		1994-08-01	1976-12-15	18	999
0	1		negative	0	1	20	0		1996-08-20	1976-06-01	20	999
0	1		negative	0	1		1		1999-06-30	1976-12-15	23	999
0	1		negative	0	1	20	1	27	2003-10-07	1976-12-25	27	999
0	2		negative	0	0		0		1994-08-01	1978-08-15	16	1003
0	1		negative	0	1	18	0		1996-08-12	1978-08-15	18	1003
0	1		negative	0	1		0		1999-06-30	1978-08-15	21	1003
0	1		negative	0	1	20	1	25	2013-01-29	1977-02-05	36	1003
0	1	has been pregnant	negative	1	1	18	1		1996-09-05	1978-06-01	18	1007
0	0	never pregnant		1			0		2010-03-30		23	1008
0	1		negative	0	0		0		2013-01-18	1998-04-20	15	1009
0	1		negative	0	1	15	1	29	1994-08-01	1960-06-15	35	1010
0	1		negative	0	1	34	1		1996-09-03	1961-06-01	34	1010
0	1		negative	0	1		1		1999-06-30	1962-06-15	37	1010
0	1		negative	0	1	19	1	25	2003-10-09	1952-06-15	51	1010
0	1	has been pregnant	negative	1	1	18	1	20	1994-08-05	1965-06-15	29	1014
0	1	has been pregnant	negative	1	1	31	1		1996-08-12	1965-06-01	31	1014
0	1	has been pregnant	negative	1	1		1		1999-06-30	1965-06-15	34	1014
0	1	has been pregnant	negative	1	1	16	1	20	2007-01-31	1965-06-10 08:00:03	41	1014
0	1	has been pregnant	positive	1	1	18	1	18	2007-01-31	1985-02-05	22	1018
0	1		negative	0	0		0		2003-10-13	1987-01-24	16	1019
0	1			0	1	15	0		2010-03-23		20	1020
0	0	has been pregnant	negative	1			1	0	2003-10-06	1930-06-15	73	1021
0	1		negative	0	1	15	1	29	1994-08-01	1951-11-15	40	1022
0	1		negative	0	1	47	1		1996-08-12	1950-12-15	47	1022
0	1		negative	0	1		1		1999-06-30	1949-06-15	50	1022
0	1		negative	0	1	17	1	18	2003-10-06	1950-01-10	53	1022
0	1	has been pregnant	negative	1	1	15	1	15	1994-08-01	1961-06-15	32	1026
0	1	has been pregnant	negative	1	1	35	1		1996-09-11	1961-06-01	35	1026
0	1	never pregnant	negative	1	0		0		1994-08-05	1974-07-15	21	1028
0	1		negative	0	0		0		1994-08-01	1971-01-15	23	1029
0	1		negative	0	1	25	0		1996-09-09	1971-01-15	25	1029
0	0	has been pregnant	negative	1	1	38	1		1996-08-15	1959-06-01	38	1031
0	0	has been pregnant	negative	1	1		1		1999-06-30	1959-06-15	40	1031
0	1		negative	0	1	19	1	23	1994-08-01	1960-03-15	34	1033
0	1		negative	0	1	36	1		1996-08-27	1960-06-01	36	1033
0	1		negative	0	1		1		1999-06-30	1960-06-15	39	1033
0	1		negative	0	1	16	1	20	2003-10-06	1960-06-15	43	1033
0	1		negative	0	1	18	1	23	2007-01-31	1960-05-19 12:00:00	46	1033
0	1			0	1	18	1	23	2010-03-22	1960-05-19 12:00:00	49	1033
0	1		negative	0	1	53	1	23	2013-02-01	1960-05-19 12:00:00	53	1033
0	1	has been pregnant	negative	1	1	15	1	18	1994-08-01	1965-06-15	29	1040
0	1	has been pregnant	negative	1	1	31	1		1996-08-27	1965-06-01	31	1040
0	1	has been pregnant	negative	1	1		1		1999-06-30	1965-06-15	34	1040
0	1	has been pregnant	negative	1	1	17	1	18	2003-10-07	1965-07-15	38	1040
0	1	has been pregnant	negative	1	1	15	1	16	2007-01-31	1965-06-19	41	1040
0	1	has been pregnant		1	1	20	1	20	2010-04-10	1965-06-19	45	1040
0	1		negative	0	1		0		1999-06-30	1984-11-15	15	1046
0	2		negative	1	0		0		2007-01-31		16	1047
0	1		negative	0	1	22	0		1996-09-11	1975-10-15	22	1048
0	1	has been pregnant	negative	1	1	20	1	20	1994-08-01	1951-06-15	43	1049
0	1	has been pregnant	negative	1	1	44	1		1996-08-22	1951-06-01	44	1049
0	1	never pregnant	positive	1	1	17	1	18	1994-08-03	1971-05-15	24	1051
0	1	has been pregnant	negative	1	1	18	1	19	1994-08-05	1969-06-15	26	1052
0	1		negative	0	1	33	1	33	1994-08-01	1955-06-15	39	1053
0	1		negative	0	1	41	1		1996-08-12	1955-06-01	41	1053
0	0	has been pregnant	negative	1	1	17	1	17	1994-08-01	1968-06-15	26	1055
0	0	has been pregnant	negative	1	1	29	1		1996-08-12	1968-02-15	29	1055
0	1		negative	0	1	23	1	26	2003-10-06	1924-06-15	79	1057
0	0	has been pregnant	negative	1			1	0	2003-10-07	1936-06-15	69	1058
0	1		negative	0	0		0		2003-10-09	1987-12-15	16	1059
0	1	has been pregnant	negative	1	1		1		1999-06-30	1970-06-15	29	1060
0	1	never pregnant	negative	1	0		0		1999-06-30	1983-06-15	16	1061
0	0		negative	0	1	70	1	70	2007-01-31		70	1062
0	1			0	1	74	1	19	2010-03-24		74	1062
0	0	has been pregnant	negative	1	1		1		1999-06-30	1948-06-15	51	1064
0	0	has been pregnant	negative	1	1	15	1	15	2003-10-07	1948-06-15	55	1064
0	0		negative	0	0		0		1994-08-05	1978-06-15	16	1066
0	0		negative	0	1	18	0		1996-08-13	1978-06-01	18	1066
0	1		negative	0	1		0		1999-06-30	1977-06-15	22	1066
0	1		negative	0	1	15	0		2004-03-10	1979-06-15	25	1066
0	1		negative	0	0		0		1999-06-30	1984-06-15	15	1070
1	1		negative	0	1	10	0		2007-01-31	1984-06-15	24	1070
0	1		negative	0	1	15	0		2004-03-10	1986-06-15	18	1072
0	1		negative	0	1	15	0		2007-01-31	1986-06-15	20	1072
0	1		negative	1	0		0		2007-01-31	1990-07-20	16	1074
0	1	never pregnant	negative	1	0		0		2003-10-02	1987-09-30	16	1075
0	1	has been pregnant	negative	1	1	17	1	18	1994-08-09	1968-05-15	27	1076
0	1	has been pregnant	negative	1	1	12	1	18	1994-08-10	1973-03-15	20	1077
0	1	has been pregnant	positive	1	1	23	1		1996-08-14	1973-06-01	23	1077
0	1			0	0		0		2010-04-08	1992-07-30	17	1079
0	1		negative	0	1	15	0		2012-12-13	1995-07-30	17	1079
0	1		negative	0	1	33	1		1996-08-21	1964-06-01	33	1081
0	1	has been pregnant	positive	1	1		1		1999-06-30	1973-06-15	26	1082
0	1		negative	0	1	15	0		2015-11-30		18	1083
0	1		positive	0	1	20	0		2015-11-20		20	1084
0	0	never pregnant	negative	1	1	17	1	18	2007-01-31	1984-04-14	22	1085
0	1		negative	0	1	17	1	20	1994-08-05	1972-06-15	23	1086
0	1	has been pregnant	negative	1	1	16	1	16	1994-08-01	1975-03-15	18	1087
0	1	has been pregnant	negative	1	1	22	1		1996-08-13	1974-03-15	22	1087
0	0		negative	0	1	40	1		1996-08-14	1957-06-01	40	1089
0	1		negative	0	1		1		1999-06-30	1957-06-15	42	1089
0	1	has been pregnant	negative	1	1	31	1		1996-08-12	1966-06-01	31	1091
0	0	has been pregnant	negative	1	1		1		1999-06-30	1973-06-15	26	1092
0	1		negative	0	1	43	1		1996-08-15	1954-12-15	43	1093
0	1		negative	0	1		1		1999-06-30	1968-06-15	31	1094
0	1	has been pregnant	negative	1	1		1		1999-06-30	1972-06-15	27	1095
0	1	has been pregnant	positive	1	1	15	1	19	2003-10-07	1973-07-04	30	1095
0	1	has been pregnant	negative	1	1		1		1999-06-30	1976-06-15	23	1097
0	1	has been pregnant	negative	1	1		1		1999-06-30	1972-06-15	27	1098
0	2		negative	0	1		1		1999-06-30	1972-03-15	27	1099
0	0	has been pregnant	negative	1	1		1		1999-06-30	1973-06-15	26	1100
0	1	has been pregnant	negative	1	1		1		1999-06-30	1968-06-15	31	1101
0	1			0	1	16	1	22	2010-03-30		43	1102
0	1		negative	0	1	47	1	22	2013-01-18		47	1102
0	1		negative	0	1	49	1	22	2015-12-04		49	1102
0	0	has been pregnant	negative	1	1	18	1	18	2003-10-07	1972-06-15	31	1105
0	0	has been pregnant	negative	1	1	34	1	18	2007-01-31	1972-06-15	34	1105
0	0	has been pregnant	negative	1	1	40	1	40	2012-12-19	1972-06-15	40	1105
0	1		negative	1	0		0		2007-01-31	1991-05-25	15	1108
0	1			0	0		0		2010-03-19	1994-08-08	16	1109
0	1		negative	0	0		0		2012-12-13	1994-08-08	18	1109
0	1	never pregnant	negative	1	0		0		2012-12-20		17	1111
0	0	has been pregnant	negative	1	1	15	1	29	2003-09-24	1953-06-15	50	1112
0	1	never pregnant	positive	1	0		0		2003-10-13	1987-06-15	16	1113
0	1	has been pregnant		1	1	15	1	17	2010-04-09	1988-12-22	21	1113
0	1	has been pregnant	negative	1	1	15	1	15	2015-11-24	1988-03-19	28	1113
0	2			0	0		0		2010-04-10	1993-03-15	16	1116
0	1	never pregnant		1	0		0		2010-03-05	1995-02-02	15	1117
0	1	has been pregnant	negative	1	1	17	0		2003-10-08	1977-06-15	26	1118
0	0			1	1	22	1	22	2010-04-08		22	1119
0	1	has been pregnant	negative	1	1	17	1	18	2012-12-12	1991-07-05	21	1120
0	1		negative	0	1	15	1	24	2007-01-31		35	1121
0	1		negative	0	1	16	1	25	2015-12-02		44	1121
0	1	has been pregnant	negative	1	1	20	1	20	2007-01-31		35	1123
0	1	never pregnant		1	0		0		2010-03-26	1994-11-18	15	1124
0	2	never pregnant	negative	1	0		0		2013-01-21	1994-11-18	18	1124
0	2	never pregnant	negative	1	0		0		2015-11-23	1994-11-18	21	1124
0	1			0	1	18	1	25	2010-04-10	1974-12-15	36	1127
0	1	has been pregnant		1	1	31	1	19	2010-03-23	1978-07-26	31	1128
0	1		negative	0	1	17	1	23	2013-01-10		30	1129
0	2	has been pregnant	negative	1	1	21	1	23	2015-11-16	1992-08-14	23	1130
0	1	has been pregnant	positive	1	1	15	1	17	2015-11-06	1983-01-01	32	1131
0	1	has been pregnant	negative	1	1	18	1	18	2015-12-02	1986-12-07	29	1132
0	1		negative	0	1	29	1	20	2015-11-23	1986-06-11	29	1133
0	1	has been pregnant	negative	1	1	18	1	19	1994-08-04	1957-06-15	37	1134
0	0	has been pregnant	negative	1	1	39	1		1996-08-13	1957-06-01	39	1134
0	0	has been pregnant	negative	1	1		1		1999-06-30	1957-06-15	42	1134
0	0	has been pregnant	negative	1	1	49	1	18	2007-01-31	1957-06-10 07:59:58	49	1134
0	0	has been pregnant	negative	1	1	14	1	14	2007-01-31	1990-03-25	16	1138
0	1			0	0		0		2010-04-08		16	1139
1	2		negative	0	0		0		2015-11-02	1996-07-26	19	1140
0	1		negative	0	1		1		1999-06-30	1949-06-15	50	1141
0	0		negative	0	1	57	1	57	2007-01-31	1949-06-15	57	1141
0	0			0			1	60	2010-03-22	1949-06-15	60	1141
0	1		negative	0	1	63	1	63	2012-12-07	1949-06-15	63	1141
0	0		negative	0	1	66	1	66	2015-11-19	1949-06-15	66	1141
0	0	has been pregnant	negative	1	1	35	1	35	1994-08-04	1961-06-15	35	1146
0	0	has been pregnant	negative	1	1	35	1		1996-08-14	1961-06-01	35	1146
0	0	has been pregnant	negative	1	1		1		1999-06-30	1961-06-15	38	1146
0	0	has been pregnant		1	1	48	1	48	2010-03-17	1961-06-10 07:59:58	48	1146
0	1	never pregnant	negative	1	1		0		1999-06-30	1981-12-15	17	1150
0	1	has been pregnant		1	1	16	1	19	2010-03-18	1981-12-15	29	1150
0	1	never pregnant	negative	1	0		0		1999-06-30	1984-06-15	15	1152
0	0	never pregnant	negative	1	1	15	1	20	2003-09-22	1983-06-15	20	1152
0	0	has been pregnant		1	1	26	1	16	2010-03-04	1984-07-21 16:00:28	26	1152
0	0	has been pregnant	negative	1	1	20	1	20	2012-12-21	1985-10-04	27	1152
0	1			0	0		0		2010-04-08	1990-04-08	20	1156
0	2		negative	0	0		0		2013-01-09	1990-04-08	22	1156
0	0		negative	0	1	17	0		1994-08-04	1976-06-15	18	1158
0	1		negative	0	1	20	0		1996-08-12	1976-06-01	20	1158
0	1	never pregnant		1	0		0		2010-03-19	1995-01-03	15	1160
0	1	has been pregnant	negative	1	1	15	0		2012-12-21	1995-01-12	17	1161
0	1	never pregnant	negative	1	0		0		1999-06-30	1969-06-15	30	1162
0	0		negative	0	1	25	0		1996-08-30	1972-06-01	25	1163
0	0			1	1	15	1	15	2010-04-01		74	1164
0	1		negative	0	1	18	1	22	1994-08-04	1961-01-15	33	1165
0	1		negative	0	1	35	1		1996-08-20	1961-01-15	35	1165
0	1		negative	0	1		1		1999-06-30	1961-06-15	38	1165
0	1		negative	0	1	12	1	25	2003-10-09	1961-06-15	42	1165
0	1		negative	0	0		0		1994-08-15	1965-06-15	30	1169
0	1		negative	0	0		0		1996-08-14	1976-06-01	21	1169
0	1		negative	0	0		0		1999-06-30	1976-02-15	23	1169
0	1		negative	0	1	17	0		1994-08-12	1975-08-15	19	1172
0	1		negative	0	1	21	1		1996-08-12	1975-06-15	21	1172
0	1	never pregnant	negative	1	0		0		1994-08-04	1978-02-15	16	1174
0	1	never pregnant	negative	1	1	18	0		1996-08-12	1978-07-15	18	1174
0	1	has been pregnant	negative	1	1		1		1999-06-30	1978-07-15	21	1174
0	1	has been pregnant	positive	1	1	20	1	20	2012-12-13	1978-07-27	34	1174
0	1		negative	0	0		0		1999-06-30	1980-06-15	19	1178
0	1		positive	0	1	17	0		2003-10-06	1980-06-15	23	1178
0	2			0	0		0		2010-04-06	1979-02-05	31	1178
0	2		negative	0	1	34	0		2013-01-29	1979-02-05	34	1178
0	1	has been pregnant	negative	1	1		1		1999-06-30	1978-06-15	21	1182
0	1		negative	0	0		0		2013-01-18		15	1183
0	1		negative	0	1	10	0		2004-01-16	1983-06-15	20	1184
0	1		negative	0	1	15	0		2004-01-16	1986-04-15	17	1185
1	1		negative	0	1	18	1	18	2007-01-31	1985-11-19	22	1185
0	1		negative	0	1	28	1	20	2013-01-21	1985-06-25	28	1185
0	1		negative	0	1	10	0		2015-12-02		17	1188
0	1		positive	0	1	13	1	15	2015-11-06	1966-12-01	49	1189
0	1	has been pregnant	negative	1	1	17	1	17	1994-08-04	1950-06-15	44	1190
0	1	has been pregnant	negative	1	1	46	1		1996-08-12	1950-06-01	46	1190
0	1	never pregnant	negative	1	1	20	1	17	1994-08-12	1974-06-15	20	1192
0	0	has been pregnant	negative	1	1	22	1		1996-08-12	1974-06-01	22	1192
0	0		negative	0	1	20	1	20	2003-09-26	1928-06-15	75	1194
0	0		negative	0	1	78	1	20	2007-01-31	1928-06-15	78	1194
0	1	has been pregnant	negative	1	1	16	1	16	1994-08-04	1951-06-15	43	1196
0	1	has been pregnant	negative	1	1	45	1		1996-08-20	1951-06-01	45	1196
0	1		negative	0	1	15	1	23	1994-08-04	1967-06-15	27	1198
0	1		negative	0	1	29	1		1996-08-13	1967-06-01	29	1198
0	1	has been pregnant	negative	1	1	15	1	17	1994-08-04	1972-06-15	22	1200
0	1	has been pregnant	negative	1	1	24	1		1996-08-15	1972-06-01	24	1200
0	0	has been pregnant	negative	1	1		1		1999-06-30	1954-06-15	45	1202
0	0	has been pregnant	negative	1	1	15	1	15	2003-10-07	1947-06-15	56	1202
0	0		negative	1	1	59	1	59	2007-01-31	1950-12-14 12:00:00	59	1202
0	1	has been pregnant	negative	1	1	16	0		1994-08-04	1972-06-15	23	1205
0	0	never pregnant	negative	1	0		0		1994-08-04	1977-06-15	16	1206
0	0	has been pregnant	negative	1	1	19	0		1996-08-16	1977-06-01	19	1206
0	1	never pregnant	negative	1	0		0		1999-06-30	1984-06-15	15	1208
0	1		negative	0	0		0		2007-01-31	1989-08-18	17	1209
0	1	has been pregnant	negative	1	1	24	1		1996-08-15	1972-06-01	24	1210
0	1	has been pregnant	negative	1	1		1		1999-06-30	1972-06-15	27	1210
1	2		negative	0	0		0		2007-01-31	1989-04-10	18	1212
1	2			0	1	17	0		2010-09-27	1989-04-10	21	1212
0	1		negative	0	0		0		2007-01-31	1992-02-22	15	1214
0	2			0	0		0		2010-04-08	1992-02-22	17	1214
0	1		negative	0	1	14	0		1994-08-04	1975-05-15	19	1216
0	1		negative	0	1	21	0		1996-08-12	1975-05-15	21	1216
0	1		negative	0	1		1		1999-06-30	1972-06-15	27	1216
1	0		negative	0	1	18	0		2007-01-31		22	1219
0	1	has been pregnant		1	1	11	1	28	2010-03-30		28	1220
0	1		negative	0	1	25	1	27	1994-08-04	1964-04-15	30	1221
0	1		negative	0	1	31	1		1996-09-11	1964-06-01	31	1221
0	0	has been pregnant	negative	1	1		1		1999-06-30	1943-06-15	56	1223
0	1	has been pregnant	negative	1	1	14	0		1994-08-04	1971-04-15	23	1224
0	1	has been pregnant	negative	1	1	24	1		1996-08-12	1971-06-01	24	1224
0	1	has been pregnant	negative	1	1	15	1	16	1994-09-07	1974-04-15	20	1226
0	1	has been pregnant	negative	1	1	22	1		1996-08-12	1974-06-01	22	1226
0	1	has been pregnant	negative	1	1		1		1999-06-30	1974-06-15	25	1226
0	1		negative	0	1		0		1999-06-30	1980-06-15	19	1229
0	1	has been pregnant	negative	1	1	16	1	18	1994-08-12	1972-06-15	22	1230
0	1	has been pregnant	negative	1	1	24	1		1996-08-12	1972-06-01	24	1230
0	0		negative	0	0		0		1996-08-14	1979-07-15	18	1232
0	1		negative	0	1	14	0		1994-08-04	1969-06-15	24	1233
0	1		negative	0	1	27	1		1996-08-14	1969-10-15	27	1233
0	0		negative	0	1	20	0		1994-08-04	1974-06-15	20	1235
0	0		negative	0	1	22	0		1996-08-12	1974-06-01	22	1235
0	1		negative	0	1	17	0		1996-08-23	1980-01-15	17	1237
0	1		negative	0	1	17	1	30	1994-08-04	1952-06-15	42	1238
0	1		negative	0	1	44	1		1996-08-27	1952-06-01	44	1238
0	0	has been pregnant	negative	1	1		1		1999-06-30	1948-06-15	51	1240
0	0	has been pregnant	positive	1	1	16	1	16	2007-01-31	1948-06-15	58	1240
0	1	has been pregnant	negative	1	1	14	1	14	1994-08-04	1967-06-15	28	1242
0	1	has been pregnant	negative	1	1	32	1		1996-08-14	1965-06-01	32	1242
0	1	has been pregnant	negative	1	1		1		1999-06-30	1964-06-15	35	1242
0	1		negative	0	0		0		2004-03-10	1986-06-15	18	1245
0	1		negative	0	0		0		2003-10-09	1988-10-09	15	1246
0	1		negative	0	1	16	0		2007-01-31	1988-06-17 12:00:00	20	1246
0	1			0	1	18	0		2010-04-08	1988-02-25	22	1246
0	1		negative	0	1	18	0		2013-01-17	1988-06-17 12:00:00	26	1246
1	1	has been pregnant	negative	1	1	20	0		2013-05-22	1991-01-01	22	1250
0	0	never pregnant		1	0		0		2010-03-19		16	1251
0	1		negative	0	0		0		1999-06-30	1983-05-15	16	1252
0	1	has been pregnant	negative	1	1		1		1999-06-30	1942-06-15	57	1253
0	1		negative	0	1		1		1999-06-30	1967-06-15	32	1254
0	1			0	1	10	1	15	2010-03-29	1967-12-02	42	1254
0	1	has been pregnant	negative	1	1		1		1999-06-30	1971-06-15	28	1256
0	0	has been pregnant	negative	1	1	20	1	25	2015-11-27	1971-06-15	45	1256
0	1	has been pregnant	negative	1	1	13	0		2003-10-10	1987-05-02	16	1258
0	1	has been pregnant		1	1	16	1	19	2010-03-31	1987-02-05	23	1258
0	1			0	1	16	1	18	2010-03-29		16	1260
0	0		negative	0	1		1		1999-06-30	1942-06-15	57	1261
0	1		negative	0	1		1		1999-06-30	1970-06-15	29	1262
0	1		negative	0	1	18	1	26	2003-10-07	1969-06-15	34	1262
0	1	has been pregnant	negative	1	1		1		1999-06-30	1977-06-15	22	1264
0	1		negative	0	1	19	1	24	2003-10-06	1967-06-15	36	1265
0	1		negative	0	1	20	1	23	2007-01-31		39	1266
0	1	has been pregnant	negative	1	1		1		1999-06-30	1973-06-15	26	1267
0	1	has been pregnant	negative	1	1	18	1	18	2007-01-31	1973-03-13	33	1267
0	1	has been pregnant		1	1	17	1	18	2010-04-01	1972-12-09	37	1267
0	1	never pregnant	negative	1	1	15	0		2007-01-31	1991-10-20	15	1270
0	0	has been pregnant	negative	1	1	20	1	20	2013-01-15		35	1271
0	0		negative	0	1	25	1	37	2007-01-31		37	1272
0	0		negative	0	1	41	1	41	2013-02-01		41	1272
0	1	has been pregnant	negative	1	1	17	1	17	2003-10-06	1978-06-15	25	1274
0	1	has been pregnant	negative	1	1	17	1	17	2007-01-31	1978-06-04 12:00:00	28	1274
0	0	has been pregnant		1	1	15	1	17	2010-03-19	1978-05-25	31	1274
0	0	has been pregnant	negative	1	1	15	1	17	2013-02-05	1978-06-04 12:00:00	34	1274
0	1		negative	0	0		0		2013-01-16	1997-06-16	16	1278
0	1		negative	0	1	17	0		2015-11-30	1997-06-16	18	1278
0	1		negative	0	1	15	1	22	2004-03-10	1976-06-15	28	1280
0	0	has been pregnant	negative	1	1	13	1	20	2007-01-31		34	1281
0	0	has been pregnant	negative	1	1	36	1	36	2007-01-31		36	1282
0	1		negative	0	1	30	1	22	2007-01-31	1976-03-22	30	1283
0	1			0	1	33	1	22	2010-03-29	1976-03-21 15:59:45	33	1283
0	1		negative	0	1	37	1	23	2013-01-10	1976-03-22	37	1283
0	1		negative	0	1	39	1	21	2015-11-18	1976-03-21	39	1283
0	1	has been pregnant	negative	1	1	16	1	19	2007-01-31	1981-05-15	24	1287
0	1	has been pregnant		1	1	19	1	19	2010-03-12	1981-05-15	27	1287
0	1	has been pregnant	negative	1	1	17	1	18	2015-12-07	1981-05-15	34	1287
0	1		negative	0	0		0		2013-01-18	1998-06-02	15	1290
0	0	has been pregnant	positive	1	1	25	1	25	2007-01-31		41	1291
0	0	has been pregnant		1	1	17	1	22	2010-03-30		39	1291
0	0	has been pregnant	positive	1	1	18	1	18	2015-12-02		50	1293
0	1	never pregnant	negative	1	0		0		2015-11-25	1997-10-10	18	1294
0	1	has been pregnant	negative	1	1	17	0		2015-12-02	1997-09-07	18	1295
0	1		negative	0	1	12	0		2015-12-03	1998-08-25	17	1296
0	1		negative	0	1		1		1999-06-30	1948-06-15	51	1297
0	1		negative	0	1	18	1	22	2003-10-03	1947-06-15	56	1297
0	1		negative	0	1	18	1	22	2007-01-31	1947-06-15 08:00:14	59	1297
0	2			0	1	62	1	24	2010-03-29	1947-06-15 08:00:14	62	1297
0	1		negative	0	1	18	1	23	2015-12-17	1946-06-15	69	1297
0	1	has been pregnant	negative	1	1		1		1999-06-30	1949-06-15	50	1302
0	1	has been pregnant	negative	1	1	15	1	18	2003-10-07	1949-06-15	54	1302
0	1	has been pregnant	negative	1	1	17	1	16	2007-01-31	1949-06-15	57	1302
0	1	has been pregnant		1	1	22	1	22	2010-04-06	1949-06-15	60	1302
0	1	has been pregnant	negative	1	1	15	1	15	2015-11-23	1949-06-15	67	1302
0	1		negative	0	1	21	1	30	1994-08-02	1958-06-15	35	1307
0	1		negative	0	1	38	1		1996-08-16	1958-06-01	38	1307
0	1	never pregnant	negative	1	1	15	0		1994-08-05	1974-09-15	20	1309
0	1	has been pregnant	negative	1	1	22	1		1996-08-13	1974-08-15	22	1309
0	1		negative	0	1	15	0		1994-08-02	1976-03-15	18	1311
0	1		negative	0	1	20	0		1996-08-12	1976-03-15	20	1311
0	1		negative	0	1		0		1999-06-30	1976-03-15	23	1311
0	1		negative	0	1	18	1	21	2003-10-08	1976-09-30	27	1311
0	1		negative	0	0		0		1996-08-14	1981-05-15	16	1315
0	1		negative	0	1		0		1999-06-30	1981-06-15	18	1315
0	1	never pregnant	negative	1	1		0		1999-06-30	1984-06-15	15	1317
0	1	never pregnant	negative	1	1	15	1	16	2003-10-06	1984-05-12	19	1317
0	1	never pregnant	negative	1	1	14	0		2003-10-13	1988-09-30	15	1319
0	1	never pregnant	negative	1	1	17	0		2007-01-31	1988-02-23	18	1319
0	1	has been pregnant	negative	1	1	18	1	20	2015-11-24	1988-04-23	27	1319
0	1		negative	0	1	13	0		2007-01-31	1991-05-12	15	1322
0	2			0	1	11	0		2010-03-31	1991-05-12	18	1322
0	1	has been pregnant	negative	1	1	14	1	14	1994-08-24	1968-06-15	26	1324
0	0	has been pregnant	negative	1	1	28	1		1996-08-26	1968-06-01	28	1324
0	1			0	1	15	0		2010-03-31	1990-07-27	19	1326
0	1	never pregnant	negative	1	1	16	1	20	1994-08-04	1974-01-15	20	1327
0	1	never pregnant	negative	1	1	22	1		1996-08-29	1974-01-15	22	1327
0	1	has been pregnant	negative	1	1		1		1999-06-30	1974-06-15	25	1327
0	1			1	1	14	1	21	2010-03-12	1974-01-12	36	1327
0	1	has been pregnant	negative	1	1	17	1	20	2015-11-06	1974-01-12	41	1327
0	1		negative	0	0		0		1996-08-14	1980-02-15	17	1332
0	1	has been pregnant	positive	1	1		1		1999-06-30	1979-02-15	20	1333
0	1	has been pregnant	negative	1	1	16	1	19	2003-09-29	1979-02-25	24	1333
0	0	has been pregnant	negative	1	1	18	0		2007-01-31	1979-09-02	27	1333
0	0	has been pregnant		1	1	17	1	25	2010-04-06	1979-04-25 15:59:45	30	1333
0	1	has been pregnant	negative	1	1		1		1999-06-30	1969-02-15	30	1337
0	1	has been pregnant	negative	1	1	15	1	18	2003-10-08	1981-06-15	22	1338
0	2		negative	0	1	14	1	23	2003-10-06	1934-06-15	69	1339
0	2		negative	0	1	15	1	22	2007-01-31	1934-06-15	72	1339
0	2			0	1	18	1	22	2010-03-29	1934-06-15	75	1339
0	1	has been pregnant	negative	1	1		1		1999-06-30	1942-06-15	57	1342
0	0	has been pregnant	negative	1	1	18	1	18	2003-10-06	1942-06-15	61	1342
0	0	has been pregnant	negative	1	1	64	1	64	2007-01-31	1942-06-15	64	1342
0	0			1	1	67	1	67	2010-03-30	1942-06-15	67	1342
0	1		negative	0	0		0		1994-08-03	1976-06-15	19	1346
0	1		negative	0	1		0		1999-06-30	1976-06-15	23	1346
0	1		negative	0	0		0		1994-08-02	1979-02-15	16	1348
0	1		positive	0	1		0		1999-06-30	1980-11-15	18	1348
0	1		negative	0	0		0		1996-08-14	1981-07-15	16	1350
0	1		negative	0	1		0		1999-06-30	1981-08-15	18	1350
0	1		negative	0	0		0		2007-01-31	1989-12-03	17	1352
0	2			0	1	18	0		2010-03-18	1989-12-03	20	1352
0	0	has been pregnant	negative	1	1	20	1		1996-08-13	1976-07-15	20	1354
0	0	never pregnant	negative	1	1	18	0		1996-08-13	1979-09-15	18	1355
0	1		negative	0	1	14	1	30	1994-08-02	1963-12-15	31	1356
0	1		negative	0	1	32	1		1996-08-12	1963-12-15	32	1356
0	1		negative	0	1		1		1999-06-30	1963-12-15	35	1356
0	1	has been pregnant		1	1	20	1	26	1994-08-03	1967-06-15	27	1359
0	1	has been pregnant	positive	1	1	28	1		1996-08-14	1967-06-01	28	1359
0	0		negative	0			1	0	2003-09-29	1936-06-15	67	1361
0	0			0	1	73	1	73	2010-03-29	1936-06-15	73	1361
0	1		negative	0	1	20	0		1994-08-02	1967-06-15	27	1363
0	1		negative	0	1	29	0		1996-08-13	1967-06-01	29	1363
0	1		negative	0	1		1		1999-06-30	1967-06-15	32	1363
0	1		negative	0	1	18	1	26	2003-10-07	1969-06-15	34	1363
0	1			0	1	20	1	41	2010-03-30	1967-12-11 06:00:00	41	1363
0	1	never pregnant	negative	1	1	18	1	18	1994-08-04	1975-06-15	20	1368
0	1	never pregnant	negative	1	1	18	0		1994-08-02	1976-04-15	18	1369
0	1	has been pregnant	negative	1	1	20	0		1996-09-11	1976-04-15	20	1369
0	1	has been pregnant	negative	1	1		1		1999-06-30	1976-06-15	23	1369
0	1	has been pregnant	negative	1	1	20	1	20	2003-09-24	1976-04-15	27	1369
0	1		negative	0	1	31	0		1996-08-14	1966-06-15	31	1373
0	0	has been pregnant	negative	1	1	63	1	63	2007-01-31		63	1374
0	0			1	1	66	1	66	2010-03-30		66	1374
0	1	has been pregnant	negative	1	1	14	1	22	1994-08-02	1968-08-15	26	1376
0	1	has been pregnant	negative	1	1	28	1		1996-08-13	1968-06-01	28	1376
0	0	has been pregnant	positive	1	1	47	1	47	2013-01-08	1968-07-08 12:00:00	47	1376
0	1	never pregnant	negative	1	0		0		1994-08-04	1976-06-15	19	1379
0	1		negative	0	1		0		1999-06-30	1984-02-15	15	1380
0	1	never pregnant	negative	1	0		0		1999-06-30	1984-06-15	15	1381
0	1		negative	1	0		0		2007-01-31		15	1382
0	1		negative	0	1	18	1	20	2013-01-14	1961-01-15	52	1383
0	1		positive	0	1		1		1999-06-30	1942-12-15	56	1384
0	1		positive	0	1	19	1	25	2007-01-31	1942-12-28	64	1384
0	2			0	1	17	1	25	2010-03-31	1943-12-28	66	1384
0	2		positive	0	1	18	1	22	2013-01-14	1943-12-28	69	1384
0	1		positive	0	1	18	1	23	2015-12-02	1942-12-28	73	1384
0	1	has been pregnant	positive	1	1		1		1999-06-30	1948-06-15	51	1389
0	1	has been pregnant	negative	1	1	18	1	18	2003-10-09	1947-06-16	56	1389
0	1	has been pregnant	positive	1	1	15	1	18	2007-01-31	1947-06-16	59	1389
0	2	has been pregnant	positive	1	1	18	1	20	2013-01-14	1947-06-16	65	1389
0	1	has been pregnant	positive	1	1	18	1	18	2015-12-01	1947-06-16	68	1389
0	1	has been pregnant	positive	1	1	20	1	20	1994-08-03	1967-07-15	28	1394
0	1		negative	0	1	14	1	24	1994-08-02	1969-10-15	25	1395
0	1		negative	0	1	27	1		1996-08-13	1969-10-15	27	1395
0	2	has been pregnant	negative	1	1	14	0		1994-08-02	1975-10-15	19	1397
0	2	has been pregnant	negative	1	1	21	1		1996-08-13	1975-10-15	21	1397
0	2	has been pregnant	negative	1	1	17	0		2007-01-31		19	1399
0	1	has been pregnant	negative	1	1	15	1	15	1994-08-02	1969-04-15	24	1400
0	1	has been pregnant	negative	1	1	28	1		1996-08-13	1968-12-15	28	1400
0	2		negative	0	0		0		2003-10-10	1986-11-07	17	1402
0	1		negative	0	0		0		2007-01-31	1990-12-15	16	1403
0	2			0	0		0		2010-04-10	1990-12-13	19	1403
0	2		negative	0	1	18	0		2013-01-14	1990-05-17	22	1403
0	2			0	0		0		2010-04-10		17	1406
0	1	never pregnant	negative	1	0		0		1999-06-30	1984-05-15	15	1407
0	1	has been pregnant		1	1	17	1	17	2010-03-31	1984-05-15	25	1407
0	1	never pregnant	negative	1	1	18	0		2003-10-10	1985-05-26	18	1409
0	1		negative	0	0		0		2007-01-31	1990-02-11	16	1410
0	1	never pregnant	negative	1	1	16	0		1994-08-04	1978-05-15	16	1411
0	1	has been pregnant	negative	1	1	18	1		1996-08-14	1978-05-15	18	1411
0	1	has been pregnant	negative	1	1		1		1999-06-30	1978-05-15	21	1411
0	1	has been pregnant	positive	1	1	15	1	17	2013-01-15	1978-05-23	34	1411
0	1	never pregnant	negative	1	0		0		1999-06-30	1983-05-15	16	1415
0	1	has been pregnant	negative	1	1	16	1	18	2003-10-06	1983-05-12	20	1415
0	1	has been pregnant	negative	1	1	16	1	19	2007-01-31	1983-05-12	23	1415
0	1			0	0		0		2010-03-05	1995-01-01	15	1418
0	1	never pregnant	negative	1	0		0		2015-12-01		15	1419
0	0	has been pregnant	negative	1	1	12			2003-10-10	1934-06-15	69	1420
0	0	has been pregnant	negative	1	1	72	1	18	2007-01-31	1934-06-15	72	1420
0	0			1	1	75	1	75	2010-03-29	1934-06-15	75	1420
0	1		negative	0	1	20	1	28	1994-08-02	1963-06-15	32	1423
0	1	has been pregnant	negative	1	1	17	1	18	1994-08-02	1965-09-15	30	1424
0	0		negative	0	1	13	1	20	1994-08-03	1962-06-15	33	1425
0	1	has been pregnant	negative	1	1	12	1	16	1994-08-03	1964-06-15	31	1426
0	1		negative	0	1		1		1999-06-30	1945-06-15	54	1427
0	0	has been pregnant	negative	1	1	19	1	19	1994-08-03	1952-06-15	43	1428
0	1	has been pregnant	negative	1	1	16	0		1994-08-03	1972-07-15	20	1429
0	0	has been pregnant	negative	1	1	25	1		1996-08-13	1971-06-01	25	1429
0	1		negative	0	1	24	0		1996-08-21	1972-08-15	24	1431
0	1		negative	0	1		0		1999-06-30	1974-08-15	25	1431
0	1		negative	0	1	21	0		1996-08-16	1976-06-01	21	1433
0	1		negative	0	1	15	1	25	1994-08-02	1965-11-15	29	1434
0	1		negative	0	1	30	1		1996-08-13	1965-07-15	30	1434
0	1		negative	0	1	15	0		1994-08-02	1970-06-15	24	1436
0	1		negative	0	1	26	1		1996-08-13	1970-06-01	26	1436
0	1		negative	0	1		1		1999-06-30	1967-06-15	32	1436
0	1		negative	0	1	20	1	28	2003-10-01	1970-10-09	33	1436
0	0	has been pregnant	negative	1	1	15	1	15	2003-10-09	1948-06-15	55	1440
0	0			1	1	15	1	15	2010-03-30	1948-06-15	61	1440
0	0	has been pregnant	negative	1	1	64	1	64	2013-01-07	1948-06-15	64	1440
0	0	has been pregnant	negative	1	1	14	1	14	2015-11-20	1948-06-15	67	1440
0	0	has been pregnant	negative	1	1		1		1999-06-30	1946-06-15	53	1444
0	0			1	1	20	1	20	2010-04-01	1946-06-15	63	1444
0	0	has been pregnant	negative	1	1	21	1	21	2012-12-19	1946-06-15	66	1444
0	1		negative	0	1	18	0		1994-08-15	1974-06-15	20	1447
0	1		negative	0	1	22	1		1996-08-21	1974-06-01	22	1447
0	1		negative	0	1		1		1999-06-30	1974-06-15	25	1447
0	1		negative	0	1	13	0		1994-08-03	1979-05-15	15	1450
0	1		negative	0	1	17	0		1996-08-13	1979-06-01	17	1450
0	1		negative	0	1		0		1999-06-30	1979-06-15	20	1450
0	1		negative	0	1	15	1	22	2003-10-07	1979-06-15	24	1450
0	1	has been pregnant	negative	1	1		1		1999-06-30	1982-06-15	17	1454
0	1	has been pregnant	negative	1	1	15	1	15	2013-01-18	1982-02-17	30	1454
0	1	never pregnant	negative	1	0		0		2013-01-03	1997-09-20	16	1456
0	2	never pregnant	negative	1	0		0		2015-11-13	1998-07-18	17	1457
0	1		negative	0	1		1		1999-06-30	1972-06-15	27	1458
0	0		negative	0	1	10	1	18	1994-08-04	1970-06-15	23	1459
0	0		negative	0	1	26	1		1996-08-28	1970-06-01	26	1459
0	0		negative	0	1		1		1999-06-30	1970-06-15	29	1459
0	1		negative	0	1	19	1	21	2003-10-10	1964-06-15	39	1459
0	0	has been pregnant	negative	1	1	15	1	15	1994-08-04	1971-06-15	23	1463
0	0	has been pregnant	negative	1	1	25	1		1996-09-11	1971-06-01	25	1463
0	0	has been pregnant	negative	1	1		1		1999-06-30	1967-06-15	32	1463
0	1		negative	1	0		0		2007-01-31	1991-01-01	15	1466
0	0	has been pregnant	negative	1	1	14	1	14	1994-08-03	1961-06-15	33	1467
0	0	has been pregnant	negative	1	1	35	1		1996-08-13	1961-06-01	35	1467
0	0		negative	0	1		1		1999-06-30	1947-06-15	52	1469
0	0		negative	0	1	20	1	30	2004-02-25	1948-06-15	56	1469
0	1		negative	0	1	59	1	59	2007-01-31	1947-12-15	59	1469
0	1			0	1	62	1	62	2010-04-09	1947-12-15	62	1469
0	0	has been pregnant	negative	1	1	15	1	15	1994-08-02	1955-06-15	39	1473
0	0	has been pregnant	negative	1	1	41	1		1996-08-13	1955-06-01	41	1473
0	0	has been pregnant	negative	1	1		1		1999-06-30	1955-06-15	44	1473
0	0		negative	1	1	51	1	51	2007-01-31	1955-06-10 08:00:03	51	1473
0	0	has been pregnant	negative	1	1	15	1	15	2013-01-21	1955-06-10 08:00:03	57	1473
0	0		negative	0	1	18	1	20	1994-08-03	1959-06-15	35	1478
0	0		negative	0	1	37	1		1996-08-13	1959-06-01	37	1478
0	0	has been pregnant	negative	1	1	40	1		1996-08-13	1957-04-15	40	1480
0	1	has been pregnant	negative	1	1	15	0		1994-08-02	1974-07-15	20	1481
0	1	has been pregnant	negative	1	1	22	1		1996-08-13	1974-07-15	22	1481
0	1	has been pregnant	negative	1	1		1		1999-06-30	1974-06-15	25	1481
0	0	has been pregnant	negative	1	1	19	1	0	2003-10-10	1974-06-15	29	1481
0	1		negative	0	0		0		2003-10-09	1985-06-15	18	1485
1	0		negative	0	1	16	0		2007-01-31	1985-06-15	22	1485
0	0	never pregnant	negative	1	1	15	0		2007-01-31		16	1487
0	1	has been pregnant	negative	1	1	24	1	20	2013-01-30		24	1487
0	1	never pregnant	negative	1	1	13	0		2013-01-21		18	1489
0	1	never pregnant	negative	1	1	20	1		1996-08-13	1977-11-15	20	1490
0	1		negative	0	1	17	1	24	1994-08-12	1964-06-15	31	1491
0	1			0	1	13	0		2010-03-12	1995-05-05	16	1492
0	2		negative	0	1	10	0		2013-01-21	1995-05-05	18	1492
0	0		negative	0	1	19	0		2003-10-09	1984-06-15	22	1494
0	0			0	1	24	1	25	2010-04-09	1984-06-15	25	1494
0	1		negative	0	1	17	0		2004-03-12	1980-05-17	23	1496
0	1	never pregnant	negative	1	1	18	0		1994-08-03	1975-06-15	20	1497
0	1		negative	0	1	16	0		1996-08-15	1981-03-15	16	1498
0	1		negative	0	1	16	0		1996-08-15	1981-06-01	16	1499
0	1	has been pregnant	negative	1	1	25	1	25	1994-08-02	1952-06-15	43	1500
0	1		negative	0	1		0		1999-06-30	1981-06-15	18	1501
0	1		positive	0	1	20	1	39	2007-01-31		42	1502
0	1		negative	0	1	19	0		1996-08-13	1978-06-01	19	1503
0	1		negative	0	1		0		1999-06-30	1978-06-15	21	1503
0	1		positive	0	1		0		1999-06-30	1968-06-15	31	1505
0	1		negative	0	1	15	0		1994-08-02	1974-05-15	19	1506
0	1		negative	0	1	21	1		1996-08-20	1974-10-15	21	1506
0	1		negative	0	1		1		1999-06-30	1975-06-15	24	1506
0	0	has been pregnant	negative	1	1	17	1	17	1994-08-03	1950-06-15	44	1509
0	1	has been pregnant	positive	1	1	12	1	16	1994-08-02	1973-03-15	22	1510
0	1		negative	0	1	14	0		1994-08-02	1973-08-15	22	1511
0	1		negative	0	1		1		1999-06-30	1977-07-15	22	1511
0	1	has been pregnant	positive	1	1		1		1999-06-30	1979-09-15	20	1513
0	1		negative	0	1	15	1	26	1994-08-02	1960-06-15	35	1514
0	1	has been pregnant	negative	1	1	16	1	16	1994-08-02	1968-10-15	27	1515
0	1		negative	0	1	18	1	26	1994-08-02	1951-06-15	43	1516
0	1		negative	0	1	45	1		1996-09-13	1951-06-01	45	1516
0	1		negative	0	1		1		1999-06-30	1951-06-15	48	1516
0	1	never pregnant	negative	1	0		0		1994-08-02	1979-03-15	15	1519
0	1	never pregnant	negative	1	0		0		1996-08-28	1979-10-15	17	1519
0	1	never pregnant		1	0		0		2010-04-08	1992-11-11	17	1521
0	1	has been pregnant	negative	1	1	18	1	20	2015-12-04	1992-11-21	23	1521
0	1	never pregnant		1	0		0		2010-03-19	1995-01-13	15	1523
0	0		positive	0	1	19	1	50	2015-12-10		59	1524
0	1		negative	1	0		0		2007-01-31	1991-07-10	15	1525
0	0	has been pregnant	negative	1	1		1		1999-06-30	1943-06-15	56	1526
0	0	has been pregnant	negative	1	1	20	1	20	2003-10-08	1943-06-15	60	1526
0	0	has been pregnant	negative	1	1	63	1	20	2007-01-31	1943-06-15	63	1526
0	1		negative	0	0		0		1994-08-03	1978-03-15	17	1529
0	1		negative	0	1		0		1999-06-30	1978-08-15	21	1529
0	1		negative	0	0		0		1994-08-02	1975-06-15	20	1531
0	2		negative	0	1	28	0		2007-01-31	1978-10-29	28	1531
0	0		negative	0	1	20	0		1994-08-02	1969-06-15	26	1533
0	1		negative	0	0		0		1999-06-30	1969-06-15	30	1533
0	0		negative	0	1	18	0		1994-08-02	1966-06-15	28	1535
0	0		negative	0	1	30	1		1996-08-14	1966-06-01	30	1535
0	1		negative	0	1		1		1999-06-30	1959-06-15	40	1535
0	1	never pregnant	negative	1	1		1		1999-06-30	1980-06-15	19	1538
0	1	has been pregnant	negative	1	1	26	1	18	2007-01-31	1980-06-02	26	1538
0	2		negative	0	0		0		2015-10-23		15	1540
0	1	has been pregnant	negative	1	1	17	1	17	2007-01-31	1977-02-20	29	1541
0	2	never pregnant	negative	1	0		0		2015-11-13	1994-02-27	21	1542
0	1		negative	0	1	15	1	19	1994-08-02	1967-07-15	27	1543
0	1		negative	0	1	29	1		1996-08-19	1967-06-01	29	1543
0	1	has been pregnant	negative	1	1	15	1	18	1994-08-04	1966-08-15	27	1545
0	0	has been pregnant	negative	1	1	30	1		1996-08-12	1966-06-01	30	1545
0	0	has been pregnant	positive	1	1	13	1	15	1994-08-04	1952-06-15	43	1547
0	0	has been pregnant	negative	1	1		1		1999-06-30	1948-06-15	51	1548
0	1	has been pregnant	negative	1	1	16	1	18	1994-08-02	1970-06-15	24	1549
0	1	has been pregnant	positive	1	1	26	1		1996-08-13	1970-06-01	26	1549
0	0	never pregnant	positive	1	1		0		1999-06-30	1982-06-15	17	1551
0	0		negative	0	1		1		1999-06-30	1944-06-15	55	1552
0	0		negative	0	1	17	1	25	2003-10-06	1944-06-15	59	1552
0	0		negative	0	1	17	1	25	2007-01-31	1944-06-15	60	1552
0				0	1	16	1	25	2010-03-30	1944-06-15	65	1552
0	0		negative	0	1	67	1	67	2013-01-18	1944-06-15	67	1552
0	0		negative	0	1	16	1	18	2015-12-02	1944-06-15	71	1552
0	0	has been pregnant	negative	1	1	16	1	37	1994-08-03	1957-06-15	37	1558
0	0	has been pregnant	negative	1	1	39	1		1996-08-13	1957-06-01	39	1558
0	0	has been pregnant	negative	1	1		1		1999-06-30	1957-06-15	42	1558
0	1		negative	0	0		0		1994-08-03	1978-05-15	16	1561
0	1		positive	0	1	17	0		1996-08-13	1978-06-01	17	1561
0	1		positive	0	1		0		1999-06-30	1978-06-15	21	1561
0	1		negative	0	1	12	0		2007-01-31	1992-06-03	15	1564
0	1			0	0		0		2010-03-05	1992-08-12	17	1564
0	1	has been pregnant	negative	1	1		1		1999-06-30	1983-06-15	16	1566
0	0	has been pregnant	negative	1	1	17	1	17	2003-10-06	1954-06-15	49	1567
0	0	has been pregnant	negative	1	1	18	1	18	2007-01-31	1954-06-15	52	1567
0	0	has been pregnant	negative	1	1	16	1	16	2015-12-04		26	1569
0	0	has been pregnant	negative	1	1	18	1	19	2007-01-31	1982-12-12	24	1570
0	1	never pregnant		1	1	14	0		2010-03-05		15	1571
0	1	never pregnant	negative	1	0		0		2003-10-09	1984-11-25	19	1572
0	1		negative	0	0		0		2007-01-31		16	1573
0	0	has been pregnant	negative	1	1	15	1	15	2015-11-30		49	1574
0	2		negative	0	1	18	0		1994-08-12	1972-02-15	23	1575
0	1		negative	0	1	19	1	22	1994-08-03	1969-04-15	26	1576
0	0	has been pregnant	negative	1	1	13	1	14	1994-08-03	1976-02-15	19	1577
0	0	has been pregnant	negative	1	1	17	0		1994-08-03	1974-06-15	20	1578
0	0	has been pregnant	negative	1	1	46	1		1996-08-20	1950-06-01	46	1579
0	0	has been pregnant	negative	1	1		1		1999-06-30	1950-06-15	49	1579
0	0	has been pregnant	negative	1	1	18	1	18	2007-01-31	1950-06-08	56	1579
0	0	has been pregnant	negative	1	1	99	1	65	2015-12-07	1950-06-08	65	1579
0	1		negative	0	1	15	0		2003-09-19	1988-06-15	15	1583
0	1		negative	0	1	16	0		2007-01-31	1985-03-15	21	1583
0	1	never pregnant	negative	1	1	14	0		2007-01-31		15	1585
0	1	never pregnant	negative	1	1		1		1999-06-30	1981-02-15	18	1586
0	0	has been pregnant	negative	1	1	10	1	21	2012-12-13		28	1587
0	1			0	1	13	1	15	2010-03-12	1986-03-15	23	1588
0	2	never pregnant	negative	1	0		0		2013-01-28	1997-11-26	16	1589
0	1		negative	0	1		1		1999-06-30	1955-06-15	44	1590
0	1		negative	0	1	21	1	23	2003-10-07	1955-06-15	48	1590
0	1		negative	0	1	19	1	32	2007-01-31	1955-06-22 08:00:03	51	1590
0	1		negative	0	1	18	1	35	2015-12-17	1955-07-07	60	1590
0	0	has been pregnant	negative	1	1		1		1999-06-30	1968-02-15	31	1594
0	0	has been pregnant	positive	1	1	38	1	15	2007-01-31	1968-02-15	38	1594
0	0	has been pregnant	negative	1	1	15	1	15	2003-09-22	1964-05-15	39	1596
0	0		negative	0	1	17	1	20	2003-09-22	1928-06-15	75	1597
0	1		negative	0	1		1		1999-06-30	1970-10-15	29	1598
0	1		negative	0			1	24	2003-10-06	1969-10-27	34	1598
0	1	has been pregnant	negative	1	1		1		1999-06-30	1970-06-15	29	1600
0	1		negative	0	1		1		1999-06-30	1964-02-15	35	1601
0	1		negative	0	1	20	1	28	2013-01-07	1978-08-28	34	1602
0	2	has been pregnant	negative	1	1	19	1	19	2013-01-03	1984-03-15	29	1603
0	1		negative	0	1		1		1999-06-30	1976-06-15	23	1604
0	1	has been pregnant	negative	1	1		1		1999-06-30	1978-06-15	21	1605
0	1		negative	0	1	17	1	25	2003-10-07	1972-06-15	31	1606
0	1	has been pregnant	negative	1	1	15	1	15	2003-10-06	1952-07-15	51	1607
0	0	has been pregnant	negative	1	1	54	1	54	2007-01-31	1952-07-15	54	1607
0	0			1			1	57	2010-03-30	1952-07-15	57	1607
0	1	has been pregnant	negative	1	1	15	1	20	2013-02-05	1952-07-15	62	1607
0	1	has been pregnant	negative	1	1	18	1	20	2013-07-08		21	1611
0	1		negative	0	1	20	1	20	2015-11-19	1974-04-05	41	1612
0	1	has been pregnant	negative	1	1	18	0		2013-01-15	1978-12-09	34	1613
0	1	has been pregnant	negative	1	1	16	1	16	2015-12-16	1978-12-29	38	1613
0	1		negative	0			1	24	2003-10-06	1975-12-05	28	1615
0	1			0	1	20	1	20	2010-03-17	1975-10-15	34	1615
0	1		negative	0	1	41	1	41	2015-10-17	1975-11-09 12:00:00	41	1615
0	1	has been pregnant	negative	1	1	18	1	18	2015-11-30	1979-10-20	36	1618
0	1			0	1	18	1	25	2010-03-29		38	1619
0	1	has been pregnant		1	1	35	1	20	2010-03-15		35	1620
0	1	has been pregnant	negative	1	1	15	1	18	2013-01-15	1972-05-07	40	1621
0	1	never pregnant			0		0		2010-03-19	1995-01-07	15	1622
0	0			0	1	49	1	49	2010-03-29		49	1623
0	1		negative	0	0		0		2013-01-18	1996-09-10	16	1624
0	2		negative	0	0		0		2015-11-09	1996-09-10	19	1624
0	1		negative	0	1	45	1		1996-08-28	1952-06-01	45	1626
0	1	has been pregnant	negative	1	1	16	1	16	1994-08-12	1954-06-15	42	1627
0	1	has been pregnant	negative	1	1	40	1		1996-08-20	1955-06-01	40	1627
0	1	has been pregnant	negative	1	1		1		1999-06-30	1956-06-15	43	1627
0	1	has been pregnant	negative	1	1	14	1	16	2003-10-06	1959-06-15	44	1627
0	0	has been pregnant	negative	1	1	50	1	20	2007-01-31	1956-06-11	50	1627
0	0	has been pregnant	negative	1	1	18	1	18	1994-08-12	1975-06-15	20	1632
0	1	has been pregnant	negative	1	0		1		1996-08-20	1976-08-15	21	1632
0	1	has been pregnant	negative	1	1		0		1999-06-30	1978-06-15	21	1632
0	1	has been pregnant	negative	1	1	13	0		2003-10-06	1978-06-09	25	1632
0	1	has been pregnant	negative	1	1	13	1	17	2007-01-31	1979-12-20	27	1632
0	1		positive	0	0		0		2003-09-29	1984-03-03	19	1637
0	2			0	1	20	0		2010-03-08	1984-01-03	25	1637
0	2		negative	0	1	24	1	24	2012-12-20	1984-03-01	28	1637
0	0	never pregnant	negative	1	1	15	0		2003-10-14	1987-09-30	16	1640
0	0	never pregnant	negative	1	1	16	0		2007-01-31	1986-05-19	20	1640
0	0	never pregnant		1	1	16	1	16	2010-04-12	1987-01-23 12:00:00	23	1640
0	0	has been pregnant	negative	1	1	20	1	20	2015-12-01	1987-01-23 12:00:00	28	1640
0	1		negative	1	0		0		2007-01-31		15	1644
0	0	has been pregnant	negative	1	1	18	1	18	2007-01-31		30	1645
0	0	has been pregnant		1	1	34	1	18	2010-04-01		34	1645
0	0	has been pregnant	negative	1	1	37	1	19	2013-01-17		37	1645
0	0	has been pregnant	negative	1	1	16	1	18	2015-12-07		38	1645
0	0	has been pregnant	negative	1	1		1		1999-06-30	1972-06-15	27	1649
0	1		negative	0	1	12	0		2003-10-06	1988-06-15	15	1650
0	1		negative	0	1	18	0		2003-10-10	1980-06-15	23	1651
0	1	never pregnant		1	1	17	0		2010-03-17		21	1652
0	1		negative	0	1	13	0		2013-01-15	1996-01-23	17	1653
0	1		negative	0	1	32	1	18	1994-08-03	1962-06-15	32	1654
0	1		negative	0	1	34	1		1996-08-30	1962-06-01	34	1654
0	1		negative	0	1	15	0		1994-08-03	1973-04-15	21	1656
0	1		negative	0	1	23	1		1996-08-16	1973-12-15	23	1656
0	1		negative	0	1	28	1	28	2013-01-30	1972-06-18	41	1656
0	1		negative	0	1	14	1	15	2015-12-02	1972-06-12	43	1656
0	0	has been pregnant	negative	1	1	26	1		1996-08-15	1971-06-01	26	1660
0	1		negative	1	0		0		2007-01-31		15	1661
0	0		negative	0	1	17	1	19	1994-08-03	1960-06-15	34	1662
0	0		negative	0	1	36	1		1996-08-19	1960-06-01	36	1662
0	0		negative	0	1		1		1999-06-30	1960-06-15	39	1662
0	1	has been pregnant	negative	1	1	12	1	15	1994-08-03	1961-06-15	32	1665
0	1	has been pregnant	negative	1	1	35	1		1996-08-29	1961-07-15	35	1665
0	1	has been pregnant	negative	1	1	18	1	25	1994-08-03	1963-09-15	32	1667
0	1	has been pregnant	negative	1	1		1		1999-06-30	1963-06-15	36	1667
0	0	has been pregnant	negative	1	1	52	1	52	2013-01-30	1960-05-24	52	1667
0	2		negative	0	0		0		2013-01-16	1989-02-22	23	1670
0	1	never pregnant		1	1	18	0		2010-03-17		18	1671
0	1			0	1	14	0		2010-04-01	1994-04-10	15	1672
0	1		negative	0	1	17	0		2015-12-03	1994-04-10	21	1672
0	0	has been pregnant	negative	1			1	0	2003-10-06	1939-06-15	63	1674
0	0		negative	1	1	67	1	67	2007-01-31	1939-06-15	67	1674
0	0	has been pregnant		1	1	99	1	70	2010-03-29	1939-06-15	70	1674
0	1	has been pregnant	negative	1	1	73	1	73	2013-01-14	1939-06-15	73	1674
0	0	has been pregnant	negative	1	1	76	1	76	2015-12-01	1939-06-15	76	1674
0	1		negative	0	0		0		2003-10-06	1988-02-13	15	1679
0	1		negative	0	0		0		2007-01-31	1988-02-13	18	1679
0	2			0	1	20	0		2010-03-18	1988-02-13	22	1679
0	2		negative	0	1	19	0		2013-01-15	1988-02-13	24	1679
0	2		negative	0	1	18	1	25	2015-12-02	1988-02-13	27	1679
0	1		negative	0	0		0		2007-01-31		16	1684
0	1			0	0		0		2010-03-12		19	1684
0	1		negative	0	1	17	0		2003-10-07	1983-11-15	20	1686
0	1	has been pregnant	positive	1	1	27	1		1996-08-15	1970-06-01	27	1687
0	1	has been pregnant	positive	1	1	13	0		2015-11-30	1970-11-10	45	1687
0	1	has been pregnant	negative	1	1	32	1		1996-08-15	1965-09-15	32	1689
0	1		negative	0	0		0		2007-01-31		17	1690
0	1	has been pregnant	negative	1	1	18	1	18	2015-09-23	1994-07-07	21	1691
0	1		negative	0	1	16	1	22	1994-08-03	1968-06-15	27	1692
0	1		negative	0	1	18	1	21	1994-08-03	1972-06-15	22	1693
0	1		negative	0	1	24	1		1996-08-14	1972-06-01	24	1693
0	1		negative	0	1		1		1999-06-30	1975-06-15	24	1693
0	1	never pregnant	negative	1	1	18	0		1996-08-15	1979-11-15	18	1696
0	0	never pregnant	negative	1	1		0		1999-06-30	1979-06-15	20	1696
0	0	has been pregnant	positive	1	1	17	0		2003-10-06	1980-12-29	23	1696
0	1		negative	0	0		0		1999-06-30	1983-06-15	16	1699
0	1	has been pregnant	negative	1	1	15	1	15	1994-08-03	1974-06-15	20	1700
0	1	has been pregnant	negative	1	1	22	1		1996-08-23	1974-06-01	22	1700
0	0	has been pregnant	negative	1	1	13	1	13	2003-10-07	1938-06-15	65	1702
0	0	never pregnant	negative	1	1	17	1	17	1994-08-04	1976-01-15	19	1703
0	1		negative	0	1	14	1	21	1994-08-03	1964-04-15	31	1704
0	1	has been pregnant	negative	1	1	18	1	18	1994-08-03	1966-06-15	28	1705
0	1	has been pregnant	negative	1	1	30	1		1996-08-14	1966-06-01	30	1705
0	1	has been pregnant	negative	1	1	17	1	18	2003-10-14	1966-06-15	37	1705
0	0	has been pregnant	negative	1	1	17	1	17	1994-08-03	1954-06-15	41	1708
0	0	has been pregnant	negative	1	1		1		1999-06-30	1954-06-15	45	1708
0	1		negative	0	1	15	0		1994-08-03	1976-04-15	19	1710
0	1		negative	0	0		0		1994-08-04	1978-06-15	15	1711
0	1		negative	0	0		0		1996-08-16	1978-06-01	18	1711
0	0		negative	0	1		1		1999-06-30	1978-04-15	21	1711
0	2		negative	0	1		1		1999-06-30	1942-02-15	57	1714
0	0	has been pregnant	negative	1	1		1		1999-06-30	1947-06-15	52	1715
0	1		negative	0	1	18	1	23	1994-08-03	1964-05-15	30	1716
0	1		negative	0	1	32	1		1996-08-26	1964-05-15	32	1716
0	1	has been pregnant	negative	1	1	15	1	16	1994-08-03	1968-07-15	25	1718
0	1	has been pregnant	negative	1	1	28	1		1996-08-16	1968-08-15	28	1718
0	0	has been pregnant	negative	1	1		1		1999-06-30	1961-12-15	37	1720
0	1		negative	0	0		0		1999-06-30	1982-02-15	17	1721
0	1	never pregnant	negative	1	0		0		1999-06-30	1984-04-15	15	1722
0	1		negative	0	1	17	1	24	1994-08-03	1965-06-15	29	1723
0	1		negative	0	1	32	1		1996-09-11	1964-06-01	32	1723
0	1		negative	0	1		1		1999-06-30	1964-06-15	35	1723
0	1	has been pregnant	negative	1	1	18	1	21	1994-08-03	1968-06-15	26	1726
0	1	has been pregnant	negative	1	1	28	1		1996-08-16	1968-05-15	28	1726
0	1	has been pregnant	negative	1	1		1		1999-06-30	1968-06-15	31	1726
0	0		negative	0	1		1		1999-06-30	1941-06-15	58	1729
0	0	has been pregnant	negative	1	1	15	1	15	1994-08-04	1956-06-15	39	1730
0	0	has been pregnant	positive	1	1	40	1		1996-08-15	1956-06-01	40	1730
0	0	has been pregnant	positive	1	1		1		1999-06-30	1958-06-15	41	1732
0	1		positive	0	1		1		1999-06-30	1944-06-15	55	1733
0	0	has been pregnant	negative	1	1		1		1999-06-30	1947-06-15	52	1734
0	0			1	1	62	1	20	2010-03-29	1947-06-15	62	1734
0	1		negative	0	1	17	0		1994-08-31	1968-06-15	27	1736
0	1		negative	0	1	27	0		1996-08-14	1970-06-01	27	1736
0	1		negative	0	1		1		1999-06-30	1972-06-15	27	1736
0	0		negative	0	1	16	1	30	2015-12-02	1970-06-10 16:00:07	45	1736
0	0		negative	0	1	18	0		1994-08-03	1974-06-15	20	1740
0	1		positive	0	1	22	0		1996-08-12	1974-06-01	22	1740
0	1		positive	0	1		0		1999-06-30	1974-06-15	25	1740
0	1		negative	0	1	15	0		2003-10-01	1974-06-15	29	1740
0	0		positive	0	1	16	0		2007-01-31	1974-06-11 12:00:00	32	1740
0	1			0	1	20	1	35	2010-03-30	1974-06-11 12:00:00	35	1740
0	0		negative	0	1	18	0		1994-08-03	1976-06-15	19	1746
0	1	never pregnant	negative	1	0		0		1994-08-03	1979-06-15	16	1747
0	1	never pregnant	negative	1	1		1		1999-06-30	1978-06-15	21	1747
0	1	has been pregnant	negative	1	1	18	1	18	2003-10-06	1979-06-15	23	1747
0	1	never pregnant	negative	1	0		0		1996-08-14	1980-06-01	17	1750
0	1			0	1	15	0		2010-03-29	1992-04-11	17	1751
0	1	has been pregnant	negative	1	1	22	1	22	2013-01-08		22	1752
0	0	has been pregnant	negative	1	1	13	1	14	1994-08-03	1959-06-15	35	1753
0	0	has been pregnant	negative	1	1	37	1		1996-08-15	1959-06-01	37	1753
0	0	has been pregnant	negative	1	1		1		1999-06-30	1959-06-15	40	1753
0	0	has been pregnant	negative	1	1	15	1	0	2003-10-08	1959-06-15	44	1753
0	0	has been pregnant	negative	1	1	47	1	47	2007-01-31	1959-06-11 12:00:00	47	1753
0	1		negative	0	1	13	1	18	2015-12-07	1979-07-01	36	1758
0	1	never pregnant	negative	1	1	18	0		2003-10-03	1984-06-15	19	1759
0	1	has been pregnant	negative	1	1	18	1	19	2007-01-31	1984-04-04	22	1759
0	1	has been pregnant	negative	1	1	18	1	20	2012-12-07	1984-04-04	28	1759
0	1	has been pregnant	negative	1	1	20	1	20	2015-11-04	1986-04-04	29	1759
0	1		negative	0	0		0		2007-01-31		15	1763
0	1		negative	0	0		0		2013-01-17		18	1764
0	0	has been pregnant	negative	1	1	17	1	17	2013-07-08		34	1765
0	1	never pregnant	positive	1	1		1		1999-06-30	1983-06-15	16	1766
0	0	has been pregnant	negative	1	1	99	1	37	2015-12-11		37	1767
0	1		negative	0	1	20	1	29	1994-08-26	1962-06-15	33	1768
0	1		negative	0	1		1		1999-06-30	1962-04-15	37	1768
0	1	has been pregnant	negative	1	1		1		1999-06-30	1966-06-15	33	1770
0	0		negative	0	1		1		1999-06-30	1946-06-15	53	1771
0	0		negative	0	1	18	1	21	2003-10-07	1947-06-15	56	1771
0	0			0	1	14	1	23	2010-04-01	1946-12-14 12:00:00	63	1771
0	0			0	1	67	1	25	2015-12-02	1946-12-14 12:00:00	67	1771
0	0	has been pregnant	negative	1	1		1		1999-06-30	1950-06-15	49	1775
0	0	has been pregnant	negative	1	1	16	1	16	2003-10-08	1950-06-15	53	1775
0	0	has been pregnant	negative	1	1	54	1	20	2007-01-31	1950-06-15	54	1775
0	0	has been pregnant		1	1	99	1	59	2010-04-01	1950-06-15	59	1775
0	0	has been pregnant	negative	1	1	60	1	60	2013-01-18	1950-06-15	60	1775
0	1	has been pregnant	negative	1	1	18	1	18	1994-08-03	1970-07-15	24	1780
0	1	has been pregnant	negative	1	1	26	1		1996-09-03	1970-07-15	26	1780
0	1	has been pregnant	negative	1	1		1		1999-06-30	1970-07-15	29	1780
0	1	has been pregnant	negative	1	1	18	1	18	2003-10-07	1970-07-07	33	1780
0	1	has been pregnant		1	1	17	1	18	2010-04-08	1970-07-07	39	1780
0	1		negative	0	1	18	0		1994-08-03	1972-12-15	22	1785
0	1		negative	0	1	24	0		1996-08-14	1972-12-15	24	1785
0	1		negative	0	1		1		1999-06-30	1972-12-15	26	1785
0	1		negative	0			1	26	2003-10-02	1972-06-15	31	1785
0	2		negative	0	1	18	0		1994-08-03	1972-12-15	23	1789
0	1		negative	0	1	16	0		1996-08-16	1981-06-01	16	1790
0	1		negative	0	0		0		1999-06-30	1981-06-15	18	1790
0	1		negative	0	1	18	0		2003-10-10	1981-02-07	22	1790
0	1	never pregnant	negative	1	0		0		2003-10-13	1986-06-15	17	1793
0	1		negative	0	0		0		2004-03-24	1988-06-15	15	1794
0	1			0	1	16	0		2010-04-06	1988-06-15	21	1794
0	1	has been pregnant	negative	1	1	16	1	22	1994-08-04	1969-09-15	26	1796
0	0	has been pregnant		1	1	40	0		2010-04-08	1969-09-15	40	1796
0	0	has been pregnant	positive	1	0		1	20	2012-12-27	1969-09-15	43	1796
0	1	has been pregnant	negative	1	1		1		1999-06-30	1978-06-15	21	1799
0	1	has been pregnant	negative	1	1	15	1	18	2003-10-07	1978-06-15	25	1799
0	1	has been pregnant	negative	1	1	34	0		2012-12-18	1978-06-15	34	1799
0	1		negative	0	1	20	0		2003-10-14	1982-06-15	21	1802
0	1		negative	0	1	11	0		2007-01-31		16	1803
0	0	has been pregnant	negative	1	1	12	1	25	2003-10-07	1949-06-15	54	1804
0	1		negative	0	1		1		1999-06-30	1942-03-15	57	1805
0	0	has been pregnant	negative	1	1	15	1	15	1994-08-03	1951-06-15	44	1806
0	0	has been pregnant	negative	1	1	45	1		1996-08-19	1951-06-01	45	1806
0	0	has been pregnant	negative	1	1		1		1999-06-30	1951-06-15	48	1806
0	1		negative	0	1	17	0		1994-08-03	1964-06-15	30	1809
0	1		negative	0	1	32	1		1996-08-19	1964-08-15	32	1809
0	1	never pregnant	negative	1	0		0		1996-08-15	1981-01-15	16	1811
0	1	never pregnant	negative	1	1		0		1999-06-30	1981-06-15	18	1811
0	0	never pregnant	negative	1	1		0		1999-06-30	1983-06-15	16	1813
0	1		negative	0	0		0		2004-03-10	1986-06-15	18	1814
1	2		negative	0	1	19	0		2007-01-31	1986-05-11 12:00:00	21	1814
0	2		negative	0	1	16	0		2013-01-21	1986-04-07	26	1814
0	1		negative	0	1		0		1999-06-30	1978-08-15	21	1817
0	1		negative	0	1	17	0		2004-01-16	1978-08-24	25	1817
0	0	has been pregnant	negative	1	1	17	1	18	1994-08-04	1968-06-15	28	1819
0	0	has been pregnant	negative	1	1	26	1		1996-08-14	1969-06-01	26	1819
0	1	has been pregnant	negative	1	1		1		1999-06-30	1970-06-15	29	1819
0	1	never pregnant	negative	1	0		0		2012-12-20	1997-12-15	15	1822
0	0	never pregnant	negative	1	1	11	0		2015-12-11	1998-02-17	17	1822
0	1		negative	0	1	14	1	28	1994-08-04	1952-06-15	43	1824
0	0	has been pregnant	negative	1	1		1		1999-06-30	1969-06-15	30	1825
0	2		negative	0	1	18	0		2015-11-03	1993-04-29	22	1826
0	1		negative	0	1	20	0		2003-10-07	1981-01-01	22	1827
0	1		negative	0	1	14	1	21	1994-08-03	1960-02-15	34	1828
0	1		negative	0	1	36	1		1996-08-19	1960-02-15	36	1828
0	1	has been pregnant	positive	1	1	30	1		1996-08-19	1967-12-15	30	1830
0	0	has been pregnant	negative	1	1		1		1999-06-30	1945-06-15	54	1831
0	0	has been pregnant	negative	1	1	17	1	17	2003-10-08	1946-06-15	57	1831
0	0	has been pregnant	negative	1	1	61	1	16	2007-01-31	1945-12-14 12:00:00	61	1831
0	0			1	1	64	1	64	2010-03-29	1945-12-14 12:00:00	64	1831
0	0	has been pregnant	negative	1	1	20	1	20	2015-12-04	1945-12-14 12:00:00	67	1831
0	1	has been pregnant	negative	1	1	18	1	18	1994-08-03	1968-03-15	26	1836
0	1	has been pregnant	negative	1	1	28	1		1996-08-15	1968-06-01	28	1836
0	1	has been pregnant	negative	1	1	25	1		1996-08-15	1972-06-01	25	1838
0	1	has been pregnant	negative	1	1	15	1	16	1994-08-03	1976-05-15	18	1839
0	1	has been pregnant	negative	1	1	20	1		1996-08-15	1976-05-15	20	1839
0	1		negative	0	1	15	0		1994-08-03	1978-08-15	16	1841
0	1		negative	0	1	18	0		1996-08-15	1978-08-15	18	1841
0	1		negative	0	1		0		1999-06-30	1978-08-15	21	1841
0	1		negative	0	1	17	0		1996-08-16	1980-04-15	17	1844
0	1		negative	0	1	16	0		2003-10-08	1985-02-04	18	1845
0	1		negative	0	0		0		2003-10-08	1987-06-15	16	1846
1	2		negative	0	1	16	0		2007-01-31	1987-06-15	19	1846
0	1		negative	0	0		0		2007-01-31		15	1848
0	2			0	0		0		2010-05-03		17	1848
0	1	has been pregnant	negative	1	1	23	1		1996-08-15	1974-06-01	23	1850
0	1	has been pregnant	positive	1	1		1		1999-06-30	1975-06-15	24	1850
0	1	has been pregnant	negative	1	1	19	1	20	2003-10-06	1974-04-05	29	1850
0	1	never pregnant	negative	1	1		1		1999-06-30	1982-06-15	17	1853
0	1	has been pregnant	negative	1	1	17	1	18	2003-10-06	1982-06-15	21	1854
0	0	has been pregnant	negative	1	1	18	1	18	2003-10-07	1965-09-30	38	1855
0	1		positive	0	1	13	1	19	2004-01-16	1985-06-15	19	1856
0	1			0	0		0		2010-03-05	1993-01-03	15	1857
0	2		negative	0	0		0		2013-01-17	1993-01-03	20	1857
0	1			0	1	12	0		2010-03-31	1990-11-28	19	1859
0	0		negative	0	1	45	1		1996-08-22	1952-06-01	45	1860
0	0		negative	0	1	25	1	25	2003-10-08	1952-06-15	51	1860
0	1	has been pregnant	negative	1	1	32	1		1996-08-15	1965-05-15	32	1862
0	1	has been pregnant	negative	1	1		1		1999-06-30	1965-06-15	34	1862
0	1	has been pregnant	negative	1	1	16	1	17	2007-01-31	1965-05-28 15:59:56	41	1862
0	1	has been pregnant		1	1	16	1	17	2010-04-08	1965-05-28 15:59:56	44	1862
0	1	has been pregnant	positive	1	1	17	1	50	2015-12-04	1965-05-25	50	1862
0	1		negative	0	0		0		2007-01-31	1991-11-01	15	1867
0	1			0	1	14	0		2010-03-31		15	1868
0	1	has been pregnant	negative	1	1		1		1999-06-30	1972-06-15	27	1869
0	1		negative	0	1		1		1999-06-30	1974-06-15	25	1870
0	1		negative	0	1	18	1	26	2007-01-31	1972-11-18	34	1870
0	1			0	1	20	1	20	2010-03-05	1973-06-18	37	1870
0	1	has been pregnant	negative	1	1	22	1		1996-08-15	1975-08-15	22	1873
0	1	never pregnant		1	1	16	0		2010-03-31		15	1874
0	1	has been pregnant	negative	1	1	18	1	20	2015-12-11		33	1875
0	0	has been pregnant	negative	1	1	23	1		1996-08-15	1974-06-01	23	1876
0	0	has been pregnant	negative	1	1	33	1	16	2007-01-31	1974-08-28	33	1877
0	1	has been pregnant		1	1	15	1	15	2010-04-01	1974-08-28	35	1877
0	2		negative	0	1	15	0		2003-10-09	1974-08-09	29	1879
0	0	has been pregnant	negative	1			1	0	2003-10-10	1944-06-15	59	1880
0	1	has been pregnant	negative	1	1	22	1		1996-08-27	1975-06-01	22	1881
0	1	has been pregnant	negative	1	1		1		1999-06-30	1975-06-15	24	1881
0	1	has been pregnant	negative	1	1	15	1	27	2003-10-06	1974-05-02	29	1881
0	1	has been pregnant	negative	1	1	17	1	19	2007-01-31	1974-10-19 18:00:00	32	1881
0	1	has been pregnant	negative	1	1	20	1	20	2013-01-16	1974-01-01	39	1881
0	0			0	1	51	1	51	2015-11-30	1964-02-01	51	1886
0	1		negative	0	1	22	0		2013-01-18	1989-02-04	24	1887
0	1	has been pregnant	negative	1	1	17	1	17	2013-01-14	1992-12-22	20	1888
0	1		negative	0	1	33	1		1996-08-15	1964-09-15	33	1889
0	1		negative	0	1		1		1999-06-30	1964-06-15	35	1889
0	0	has been pregnant	positive	1	1	30	1		1996-08-15	1967-06-01	30	1891
0	0	has been pregnant	negative	1	1		1		1999-06-30	1976-06-15	23	1892
0	0	has been pregnant		1	1	35	1	17	2010-03-23	1976-06-15	35	1892
0	1	has been pregnant	negative	1	1	16	1	18	2015-11-30	1991-10-22	24	1894
0	2		negative	0	0		0		2015-11-11	1997-10-20	18	1895
0	0		positive	0	1	16	1	48	2004-03-12	1956-06-15	48	1896
0	0		positive	0	1	14	1	50	2007-01-31	1956-06-15	50	1896
0	1	has been pregnant	negative	1	1		1		1999-06-30	1967-06-15	32	1898
0	1	has been pregnant	negative	1	1	18	1	18	2003-10-06	1966-06-15	37	1898
0	1	has been pregnant	negative	1	1	39	1	39	2007-01-31	1966-12-14 12:00:00	39	1898
0	1		negative	0	0		0		2003-10-08	1986-08-09	17	1901
0	1		negative	0	1	20	0		2007-01-31	1986-05-06	20	1901
0	1	has been pregnant	negative	1	1		1		1999-06-30	1976-08-15	23	1903
0	1	has been pregnant	negative	1	1	18	0		2007-01-31	1976-03-15	30	1903
0	0	has been pregnant	negative	1	1		1		1999-06-30	1945-06-15	54	1905
0	1	never pregnant	negative	1	1	16	1	20	2003-10-08	1977-06-15	26	1906
0	1		negative	0	1	12	0		2007-01-31		16	1907
0	1		negative	0	1	21	0		2003-10-08	1972-02-05	31	1908
0	1	has been pregnant	positive	1	1	16	1	17	2007-01-31		34	1909
0	2		positive	0	1	41	1	22	2007-01-31		41	1910
0	1	has been pregnant	positive	1	1		1		1999-06-30	1970-06-15	29	1911
0	1	has been pregnant	negative	1	1	15	1	18	2003-10-13	1970-01-15	33	1911
0	1	has been pregnant	negative	1	1	16	1	18	2007-01-31	1970-03-31 12:00:00	36	1911
0	1	has been pregnant	positive	1	1	17	1	17	2015-12-03	1970-03-31 12:00:00	45	1911
0	1		negative	0	0		0		2003-10-09	1988-09-30	15	1915
0	2		negative	0	1	18	0		2007-01-31	1988-09-17	18	1915
0	2			0	1	17	0		2010-04-09	1988-09-01	21	1915
0	2		negative	0	1	13	0		2007-01-31	1990-04-14	16	1918
0	2			0	1	10	0		2010-03-31	1990-04-14	19	1918
0	2		negative	1	0		0		2007-01-31	1992-06-20	15	1920
0	2	never pregnant		1	0		0		2010-03-31	1992-06-20	17	1920
0	2		negative	0	1		0		1999-06-30	1971-06-15	28	1922
0	2		negative	0	1	15	0		2004-02-13	1971-03-14	32	1922
0	2		negative	0	1	20	0		2007-01-31	1986-12-12	20	1924
0	1		negative	0	1	15	0		2003-10-13	1984-09-30	19	1925
0	1		negative	0	1	19	0		2007-01-31	1984-02-03	22	1925
0	2			0	1	20	0		2010-04-08	1984-02-02	26	1925
0	2		negative	0	1	20	0		2013-01-14	1984-02-02	29	1925
0	1	never pregnant		1	0		0		2010-03-05		15	1929
0	1	has been pregnant		1	1	17	0		2010-03-31	1989-05-18	20	1930
0	1		negative	0	1	17	0		2015-12-03	1997-04-04	18	1931
0	1		negative	0	1	13	0		2015-12-04	1997-05-02	19	1932
0	2		negative	0	1		1		1999-06-30	1948-01-15	51	1933
0	2		negative	0	1	23	1	40	2003-10-07	1948-06-15	55	1933
0	2		negative	0	1	23	1	41	2007-01-31	1948-03-31	58	1933
0	2			0	1	25	1	61	2010-03-29	1948-03-31	61	1933
0	0	has been pregnant	negative	1	1		1		1999-06-30	1959-06-15	39	1937
0	0	has been pregnant	negative	1	1	47	1	47	2007-01-31	1959-06-15	47	1937
0	1		negative	0	1	19	1	21	2003-10-10	1981-06-15	22	1939
0	1		negative	0	1	37	1	22	2015-12-04	1978-12-25	37	1939
0	1		negative	0	1	15	0		2004-01-16	1983-08-05	20	1941
0	1		negative	0	1	16	0		2007-01-31	1986-12-15	20	1942
0	2			0	1	16	0		2010-03-31	1986-12-15	23	1942
0	2	never pregnant	positive	1	1	18	0		2003-10-07	1984-06-15	19	1944
0	1	has been pregnant		1	1	17	1	14	2010-03-04		17	1945
0	2	never pregnant	negative	1	0		0		2015-11-11	1999-07-10	16	1946
0	1	has been pregnant	negative	1	1		1		1999-06-30	1969-06-15	30	1947
0	1	has been pregnant	negative	1	1	14	1	28	2003-10-14	1969-06-15	34	1947
0	1	never pregnant	negative	1	0		0		2003-10-14	1988-06-15	15	1949
0	0		negative	0	1	21	1	24	2003-10-14	1960-06-15	43	1950
0	1	has been pregnant	negative	1	1		1		1999-06-30	1971-06-15	28	1951
0	1	has been pregnant	negative	1	1	19	1	19	2015-12-02	1971-06-15	44	1951
0	1	has been pregnant	negative	1	1	16	0		2015-12-07	1993-05-18	22	1953
0	0	has been pregnant	negative	1	1		1		1999-06-30	1957-06-15	42	1954
0	2		negative	0	1		1		1999-06-30	1965-07-15	34	1955
0	1	has been pregnant	negative	1	1		1		1999-06-30	1970-06-15	29	1956
0	1		negative	0	1		1		1999-06-30	1975-10-15	24	1957
0	1		negative	0	1	19	1	23	2003-10-08	1975-06-15	28	1957
0	1	has been pregnant	negative	1	1		1		1999-06-30	1978-06-15	21	1959
0	1		negative	0	1		1		1999-06-30	1964-06-15	35	1960
0	1		negative	0	1	22	1	25	2003-09-19	1965-06-15	38	1960
0	1			0	1	26	1	28	2010-03-30	1964-02-04	45	1960
0	1		negative	0	1	25	1	29	2013-01-17	1965-12-05	47	1960
0	1		negative	0	1	19	1	25	2015-12-01	1965-12-05	50	1960
0	0	has been pregnant	negative	1	1		1		1999-06-30	1971-06-15	28	1965
0	0	has been pregnant	negative	1	1	17	1	17	2003-09-19	1971-06-15	32	1965
0	0	has been pregnant	negative	1	1	16	1	16	2007-01-31	1971-09-17	34	1965
0	0	has been pregnant		1	1	14	1	14	2010-03-04	1971-09-17	38	1965
0	0	has been pregnant	negative	1	1	43	1	43	2015-11-30	1972-03-23	43	1965
0	1	never pregnant	negative	1	0		0		2013-01-22	1997-02-14	16	1970
0	1	never pregnant	negative	1	0		0		2015-12-01		16	1971
0	1		negative	1	0		0		2007-01-31	1991-11-04	15	1972
0	1			0	1	18	0		2010-03-30		19	1973
0	1	has been pregnant	negative	1	1		1		1999-06-30	1965-06-15	34	1974
0	1	has been pregnant	negative	1	1	19	1	20	2003-10-06	1965-12-09	38	1974
0	1	has been pregnant	negative	1	1	41	1	41	2007-01-31	1965-10-25 18:00:00	41	1974
0	1	has been pregnant		1	1	99	1	44	2010-03-16	1965-12-09	44	1974
0	1	has been pregnant	negative	1	1	20	1	20	2013-01-15	1965-12-09	47	1974
0	1	has been pregnant	negative	1	1	20	1	20	2015-12-01	1965-10-25 18:00:00	50	1974
0	1	never pregnant	negative	1	0		0		1999-06-30	1983-06-15	16	1980
0	1	has been pregnant		1	1	17	1	20	2010-03-19	1983-09-09	26	1980
0	1	has been pregnant	negative	1	1	17	1	18	2013-01-22	1973-06-06	39	1982
0	1	never pregnant	negative	1	1	17	0		2013-01-23	1993-04-08	20	1983
0	0	has been pregnant	negative	1	1	15	1	18	2003-10-02	1957-06-15	46	1984
0	0	has been pregnant	negative	1	1	16	1	16	2007-01-31	1957-06-15	49	1984
0	1		negative	0	0		0		2003-10-06	1985-01-22	18	1986
0	0		negative	0	1	15	1	17	2013-01-17	1986-01-12	26	1986
0	0	never pregnant	negative	1	0		0		2003-10-10	1988-06-15	15	1988
0	1		negative	0	0		0		2007-01-31	1990-08-28	16	1989
0	2			0	0		0		2010-03-29	1992-02-27	17	1989
0	1		negative	0	1	16	0		2013-01-17	1993-08-28	19	1989
0	1		negative	0	1	22	1	37	2003-10-06	1966-06-15	37	1992
0	1			0	1	20	1	43	2010-03-15	1966-06-15	43	1992
0	1	has been pregnant	negative	1	1	15	1	15	2003-09-26	1968-06-15	35	1994
0	0	has been pregnant	negative	1	1	38	1	38	2007-01-31	1968-06-15	38	1994
0	0	has been pregnant		1	1	18	1	20	2010-03-16	1968-06-15	41	1994
0	0	has been pregnant	negative	1	1	13	1	13	2012-12-21	1968-06-15	44	1994
0	0	has been pregnant	negative	1	1	16	1	47	2015-11-13	1968-06-15	47	1994
0	0		negative	0	0		0		2013-01-16		16	1999
[truncated: 56,655 more rows]

## Sheet: Variable description
sex	[0=Male, 1=Female]
residence_status	[0=rural, 1=Sem-urban]
education_status	[0=No education , 1= primary education (pr1-4, 2=pr5-7), 2= secondary/adults/other education (sec+)]
everpreg	Ever been pregnant [0=never pregnant, 1=has been pregnant]
evermarr	Ever being married [0=No, 1=Yes]
age_1st_sex	age at first sex
eversex	Ever had sexual intercourse [0=No, 1=Yes]
age	Age of the participants
hiv_status	[0=Negative, 1=Positive]
age_1stmarriage	age at first marriage
intvw_date	Interview date
dob	date of birth
ID	Participants I dentification number
